# Supplementary material for: Bis(4-meth­oxy-3,4-di­hydro­quinazolin-1-ium) chloranilate
Source: Acta Crystallogr Sect E Struct Rep Online. 2013 Aug 31;69(Pt 9):o1482. doi: 10.1107/S1600536813023635 (PMC3884394; doi:10.1107/S1600536813023635)
Supplement: Supplementary file 1 [file e-69-o1482-sup1.cif]

##############################################################################
#                                                                            #
# This CIF contains the data in a paper accepted for publication in          #
# Acta Crystallographica Section E. It conforms to the requirements of       #
# Notes for Authors for Acta Crystallographica Section E, and has been       #
# peer reviewed under the auspices of the IUCr Commission on Journals.       #
#                                                                            #
# Full details of the Crystallographic Information File format               #
# are given in the paper "The Crystallographic Information File (CIF):       #
# a New Standard Archive File for Crystallography" by S. R. Hall, F. H.      #
# Allen and I. D. Brown [Acta Cryst. (1991), A47, 655-685].                  #
#                                                                            #
# The current version of the core CIF dictionary is obtainable from          #
# ftp://ftp.iucr.org/pub/cif_core.dic.                                       #
#                                                                            #
# Software is freely available for graphical display of the structure(s)     #
# in this CIF. For information consult the CIF software page                 #
# http://www.iucr.org/resources/cif/software.                                #
#                                                                            #
# This file may be used for bona fide research purposes within the           #
# scientific community so long as proper attribution is given to the journal # 
# article from which it was obtained.                                        #
#                                                                            #
##############################################################################
data_General
_audit_creation_method     'by CrystalStructure 3.8'
_journal_date_recd_electronic     2013-08-20
_journal_date_accepted     2013-08-22
_journal_name_full     'Acta Crystallographica, Section E'
_journal_year     2013
_journal_volume     69
_journal_issue      9
_journal_page_first     o1482
_journal_page_last     o1482
_journal_paper_category     QO
_journal_paper_doi     10.1107/S1600536813023635
_journal_coeditor_code     HG5342
_publ_contact_author_name     ' Prof. Hiroyuki Ishida'
_publ_contact_author_address
;
Department of Chemistry
Faculty of Science
Okayama University
Okayama 700-8530
Japan
;
_publ_contact_author_email     ishidah@cc.okayama-u.ac.jp
_publ_contact_author_fax     ' 81-86-251-7832'
_publ_contact_author_phone     ' 81-86-251-7832'
_publ_section_title
;
Bis(4-methoxy-3,4-dihydroquinazolin-1-ium) chloranilate
;
loop_
    _publ_author_name
    _publ_author_address
    'Gotoh, Kazuma'
;
Department of Chemistry
Faculty of Science
Okayama University
Okayama 700-8530
Japan
;
    'Ishida, Hiroyuki'
;
Department of Chemistry
Faculty of Science
Okayama University
Okayama 700-8530
Japan
;
data_I
_chemical_name_systematic
;
Bis(4-methoxy-3,4-dihydroquinazolin-1-ium)
2,5-dichloro-3,6-dioxocyclohexa-1,4-diene-1,4-diolate
;
_chemical_name_common
;
Bis(4-methoxy-3,4-dihydroquinazolin-1-ium) chloranilate
;
_chemical_formula_moiety     '2(C9 H11 N2 O +), C6 Cl2 O4 2-'
_chemical_formula_sum     'C24 H22 Cl2 N4 O6 '
_chemical_formula_iupac     '2C9 H11 N2 O +, C6 Cl2 O4 2-'
_chemical_formula_weight     533.37
_chemical_melting_point     ?
_symmetry_cell_setting     triclinic
_symmetry_space_group_name_H-M     'P -1'
_symmetry_space_group_name_Hall     '-P 1'
loop_
    _symmetry_equiv_pos_site_id
    _symmetry_equiv_pos_as_xyz
    1 '+X,+Y,+Z'
    2 '-X,-Y,-Z'
_cell_length_a     4.9971(4)
_cell_length_b     8.6363(4)
_cell_length_c     13.5808(9)
_cell_angle_alpha     97.869(4)
_cell_angle_beta     91.660(6)
_cell_angle_gamma     100.968(5)
_cell_volume     569.06(7)
_cell_formula_units_Z     1
_cell_measurement_reflns_used     6359
_cell_measurement_theta_min     3.0
_cell_measurement_theta_max     28.0
_cell_measurement_temperature     200.0(10)
_exptl_crystal_description     'platelet'
_exptl_crystal_colour     'brown'
_exptl_crystal_size_max     0.45
_exptl_crystal_size_mid     0.35
_exptl_crystal_size_min     0.04
_exptl_crystal_density_diffrn     1.556
_exptl_crystal_density_meas     ?
_exptl_crystal_density_method     'not measured'
_exptl_crystal_F_000     276.00
_exptl_absorpt_coefficient_mu     0.337
_exptl_absorpt_correction_type     numerical
_exptl_absorpt_process_details
;
(<i>NUMABS</i>; Higashi, 1999)
;
_exptl_absorpt_correction_T_min     0.887
_exptl_absorpt_correction_T_max     0.987
_diffrn_ambient_temperature     200.0(10)
_diffrn_radiation_type     'Mo K\a'
_diffrn_radiation_wavelength     0.71075
_diffrn_measurement_device_type     'Rigaku R-AXIS RAPID II'
_diffrn_measurement_method     \w
_diffrn_detector_area_resol_mean     10.00
_diffrn_reflns_number     7422
_diffrn_reflns_av_R_equivalents     0.1990
_diffrn_reflns_av_sigmaI/netI     0.2257
_diffrn_reflns_theta_max     27.87
_diffrn_reflns_theta_full     27.87
_diffrn_measured_fraction_theta_max     0.993
_diffrn_measured_fraction_theta_full     0.993
_diffrn_reflns_limit_h_min     -6
_diffrn_reflns_limit_h_max     6
_diffrn_reflns_limit_k_min     -11
_diffrn_reflns_limit_k_max     11
_diffrn_reflns_limit_l_min     -17
_diffrn_reflns_limit_l_max     17
_refine_special_details
;
Refinement of <i>F</i>^2^ against ALL reflections. The weighted <i>R</i>-factor
<i>wR</i> and goodness of fit <i>S</i> are based on <i>F</i>^2^, conventional
<i>R</i>-factors <i>R</i> are based on <i>F</i>, with <i>F</i> set to zero for
negative <i>F</i>^2^. The threshold expression of <i>F</i>^2^ >
\s(<i>F</i>^2^) is used only for calculating <i>R</i>-factors(gt) <i>etc</i>.
and is not relevant to the choice of reflections for refinement.
<i>R</i>-factors based on <i>F</i>^2^ are statistically about twice as large
as those based on <i>F</i>, and <i>R</i>- factors based on ALL data will be
even larger.
;
_reflns_number_total     2692
_reflns_number_gt     1913
_reflns_threshold_expression     I>2sigma(I)
_refine_ls_structure_factor_coef     Fsqd
_refine_ls_matrix_type     full
_refine_ls_R_factor_all     0.0949
_refine_ls_R_factor_gt     0.0824
_refine_ls_wR_factor_gt     0.1680
_refine_ls_wR_factor_ref     0.1770
_refine_ls_goodness_of_fit_ref     0.843
_refine_ls_restrained_S_all     0.843
_refine_ls_number_reflns     2692
_refine_ls_number_parameters     172
_refine_ls_number_restraints     0
_refine_ls_hydrogen_treatment     mixed
_refine_ls_weighting_scheme     calc
_refine_ls_weighting_details
         'calc w=1/[\s^2^(Fo^2^)+(0.0000P)^2^+0.0000P] where P=(Fo^2^+2Fc^2^)/3'
_atom_sites_solution_hydrogens     geom
_atom_sites_solution_primary     direct
_atom_sites_solution_secondary     difmap
_refine_ls_shift/su_max     0.000
_refine_ls_shift/su_mean     0.000
_refine_diff_density_max     0.887
_refine_diff_density_min     -0.543
_refine_ls_extinction_method     none
_refine_ls_extinction_coef     ?
loop_
    _atom_type_symbol
    _atom_type_description
    _atom_type_scat_dispersion_real
    _atom_type_scat_dispersion_imag
    _atom_type_scat_source
    'C' 'C' 0.0033 0.0016
                         'International Tables Vol C Tables 4.2.6.8 and 6.1.1.4'
    'H' 'H' 0.0000 0.0000
                         'International Tables Vol C Tables 4.2.6.8 and 6.1.1.4'
    'O' 'O' 0.0106 0.0060
                         'International Tables Vol C Tables 4.2.6.8 and 6.1.1.4'
    'N' 'N' 0.0061 0.0033
                         'International Tables Vol C Tables 4.2.6.8 and 6.1.1.4'
    'Cl' 'Cl' 0.1484 0.1585
                         'International Tables Vol C Tables 4.2.6.8 and 6.1.1.4'
_computing_data_collection     'PROCESS-AUTO (Rigaku/MSC, 2004)'
_computing_cell_refinement     'PROCESS-AUTO (Rigaku/MSC, 2004)'
_computing_data_reduction     'CrystalStructure (Rigaku/MSC, 2004)'
_computing_structure_solution     'SHELXS97 (Sheldrick, 2008)'
_computing_structure_refinement     'SHELXL97 (Sheldrick, 2008)'
_computing_molecular_graphics     'ORTEP-3 for Windows (Farrugia, 2012)'
_computing_publication_material
                   'CrystalStructure (Rigaku/MSC, 2004) and PLATON (Spek, 2009)'
loop_
    _atom_site_type_symbol
    _atom_site_label
    _atom_site_fract_x
    _atom_site_fract_y
    _atom_site_fract_z
    _atom_site_U_iso_or_equiv
    _atom_site_adp_type
    _atom_site_calc_flag
    _atom_site_refinement_flags
    _atom_site_occupancy
    _atom_site_symmetry_multiplicity
    _atom_site_disorder_assembly
    _atom_site_disorder_group
    Cl Cl1 0.92850(10) -0.01581(6) 0.33371(4) 0.0289(2) Uani d . 1 1 . .
    O O1 0.6877(3) 0.26227(17) 0.41520(12) 0.0253(4) Uani d . 1 1 . .
    O O2 0.6806(3) -0.27488(17) 0.44963(13) 0.0273(4) Uani d . 1 1 . .
    O O3 0.0538(3) 0.67492(19) 0.17432(13) 0.0325(4) Uani d . 1 1 . .
    N N1 0.3013(4) 0.3978(2) 0.33662(15) 0.0238(4) Uani d . 1 1 . .
    N N2 0.0001(4) 0.5674(2) 0.32482(16) 0.0264(4) Uani d . 1 1 . .
    C C1 0.6067(4) 0.1368(2) 0.45169(16) 0.0202(5) Uani d . 1 1 . .
    C C2 0.6949(4) -0.0070(2) 0.42490(16) 0.0216(5) Uani d . 1 1 . .
    C C3 0.6061(4) -0.1443(2) 0.46922(16) 0.0208(5) Uani d . 1 1 . .
    C C4 0.1661(4) 0.5056(2) 0.37648(17) 0.0239(5) Uani d . 1 1 . .
    H H4 0.1907 0.5399 0.4462 0.029 Uiso calc R 1 1 . .
    C C5 -0.0403(4) 0.5353(3) 0.21674(18) 0.0276(5) Uani d . 1 1 . .
    H H5 -0.2413 0.5032 0.2003 0.033 Uiso calc R 1 1 . .
    C C6 0.0872(4) 0.3967(3) 0.17605(18) 0.0252(5) Uani d . 1 1 . .
    C C7 0.0414(5) 0.3326(3) 0.07619(19) 0.0329(5) Uani d . 1 1 . .
    H H7 -0.0787 0.3723 0.0350 0.039 Uiso calc R 1 1 . .
    C C8 0.1683(6) 0.2118(3) 0.0362(2) 0.0375(6) Uani d . 1 1 . .
    H H8 0.1365 0.1689 -0.0323 0.045 Uiso calc R 1 1 . .
    C C9 0.3429(5) 0.1532(3) 0.0965(2) 0.0367(6) Uani d . 1 1 . .
    H H9 0.4315 0.0707 0.0688 0.044 Uiso calc R 1 1 . .
    C C10 0.3890(5) 0.2130(3) 0.19591(19) 0.0305(5) Uani d . 1 1 . .
    H H10 0.5075 0.1721 0.2370 0.037 Uiso calc R 1 1 . .
    C C11 0.2585(4) 0.3353(3) 0.23554(17) 0.0234(5) Uani d . 1 1 . .
    C C12 0.3396(6) 0.7357(3) 0.1882(2) 0.0405(6) Uani d . 1 1 . .
    H H12A 0.3821 0.8406 0.1661 0.061 Uiso calc R 1 1 . .
    H H12B 0.4377 0.6626 0.1493 0.061 Uiso calc R 1 1 . .
    H H12C 0.3958 0.7459 0.2589 0.061 Uiso calc R 1 1 . .
    H H1 0.413(6) 0.351(3) 0.377(2) 0.037(7) Uiso d . 1 1 . .
    H H2 -0.097(6) 0.628(4) 0.362(2) 0.043(8) Uiso d . 1 1 . .
loop_
    _atom_site_aniso_label
    _atom_site_aniso_U_11
    _atom_site_aniso_U_22
    _atom_site_aniso_U_33
    _atom_site_aniso_U_12
    _atom_site_aniso_U_13
    _atom_site_aniso_U_23
    Cl1 0.0312(3) 0.0265(4) 0.0301(4) 0.0090(2) 0.0144(2) 0.0008(3)
    O1 0.0295(8) 0.0181(7) 0.0299(9) 0.0075(6) 0.0073(6) 0.0041(7)
    O2 0.0324(8) 0.0188(8) 0.0327(9) 0.0111(6) 0.0113(7) 0.0006(7)
    O3 0.0428(10) 0.0251(8) 0.0326(10) 0.0131(7) 0.0048(7) 0.0057(8)
    N1 0.0288(9) 0.0188(9) 0.0246(10) 0.0091(7) 0.0052(7) -0.0013(8)
    N2 0.0314(10) 0.0213(9) 0.0281(11) 0.0106(8) 0.0125(8) 0.0000(9)
    C1 0.0219(9) 0.0162(10) 0.0217(11) 0.0032(8) 0.0015(8) 0.0005(9)
    C2 0.0234(10) 0.0189(10) 0.0223(11) 0.0066(8) 0.0073(8) -0.0020(9)
    C3 0.0219(9) 0.0189(10) 0.0217(11) 0.0073(8) 0.0033(8) -0.0019(9)
    C4 0.0289(10) 0.0197(10) 0.0230(12) 0.0050(8) 0.0097(8) 0.0002(10)
    C5 0.0269(10) 0.0238(11) 0.0327(13) 0.0090(9) 0.0040(9) -0.0004(10)
    C6 0.0264(10) 0.0198(10) 0.0282(12) 0.0033(8) 0.0053(8) -0.0004(10)
    C7 0.0397(13) 0.0296(12) 0.0275(13) 0.0038(10) 0.0021(10) 0.0015(11)
    C8 0.0561(16) 0.0282(13) 0.0248(13) 0.0053(11) 0.0078(11) -0.0054(11)
    C9 0.0522(15) 0.0258(12) 0.0325(14) 0.0127(11) 0.0153(12) -0.0040(12)
    C10 0.0366(12) 0.0235(11) 0.0333(14) 0.0117(10) 0.0092(10) 0.0011(11)
    C11 0.0259(10) 0.0195(10) 0.0236(12) 0.0035(8) 0.0074(8) -0.0003(9)
    C12 0.0478(15) 0.0276(13) 0.0449(16) 0.0002(11) 0.0088(12) 0.0095(12)
_geom_special_details
;
All e.s.d.'s (except the e.s.d. in the dihedral angle between two l.s. planes)
are estimated using the full covariance matrix. The cell e.s.d.'s are taken
into account individually in the estimation of e.s.d.'s in distances, angles
and torsion angles; correlations between e.s.d.'s in cell parameters are only
used when they are defined by crystal symmetry. An approximate (isotropic)
treatment of cell e.s.d.'s is used for estimating e.s.d.'s involving l.s.
planes.
;
loop_
    _geom_bond_atom_site_label_1
    _geom_bond_atom_site_label_2
    _geom_bond_site_symmetry_2
    _geom_bond_distance
    _geom_bond_publ_flag
    Cl1 C2 . 1.730(2) ?
    O1 C1 . 1.255(3) ?
    O2 C3 . 1.251(2) ?
    O3 C5 . 1.413(3) ?
    O3 C12 . 1.422(3) ?
    N1 C4 . 1.319(2) ?
    N1 C11 . 1.399(3) ?
    N1 H1 . 0.95(3) ?
    N2 C4 . 1.305(3) ?
    N2 C5 . 1.457(3) ?
    N2 H2 . 0.90(3) ?
    C1 C2 . 1.401(3) ?
    C1 C3 2_656 1.537(3) ?
    C2 C3 . 1.405(3) ?
    C3 C1 2_656 1.537(3) ?
    C4 H4 . 0.9500 ?
    C5 C6 . 1.508(3) ?
    C5 H5 . 1.0000 ?
    C6 C11 . 1.384(3) ?
    C6 C7 . 1.388(4) ?
    C7 C8 . 1.379(3) ?
    C7 H7 . 0.9500 ?
    C8 C9 . 1.389(4) ?
    C8 H8 . 0.9500 ?
    C9 C10 . 1.374(4) ?
    C9 H9 . 0.9500 ?
    C10 C11 . 1.398(3) ?
    C10 H10 . 0.9500 ?
    C12 H12A . 0.9800 ?
    C12 H12B . 0.9800 ?
    C12 H12C . 0.9800 ?
loop_
    _geom_angle_atom_site_label_1
    _geom_angle_atom_site_label_2
    _geom_angle_atom_site_label_3
    _geom_angle_site_symmetry_1
    _geom_angle_site_symmetry_3
    _geom_angle
    _geom_angle_publ_flag
    C5 O3 C12 . . 115.09(18) ?
    C4 N1 C11 . . 120.69(19) ?
    C4 N1 H1 . . 120.9(17) ?
    C11 N1 H1 . . 118.0(17) ?
    C4 N2 C5 . . 124.17(18) ?
    C4 N2 H2 . . 114.4(19) ?
    C5 N2 H2 . . 121.4(19) ?
    O1 C1 C2 . . 124.72(19) ?
    O1 C1 C3 . 2_656 116.54(16) ?
    C2 C1 C3 . 2_656 118.73(18) ?
    C1 C2 C3 . . 123.38(19) ?
    C1 C2 Cl1 . . 118.46(16) ?
    C3 C2 Cl1 . . 118.15(14) ?
    O2 C3 C2 . . 126.28(19) ?
    O2 C3 C1 . 2_656 115.86(18) ?
    C2 C3 C1 . 2_656 117.85(16) ?
    N2 C4 N1 . . 123.2(2) ?
    N2 C4 H4 . . 118.4 ?
    N1 C4 H4 . . 118.4 ?
    O3 C5 N2 . . 110.61(19) ?
    O3 C5 C6 . . 113.51(18) ?
    N2 C5 C6 . . 110.36(18) ?
    O3 C5 H5 . . 107.4 ?
    N2 C5 H5 . . 107.4 ?
    C6 C5 H5 . . 107.4 ?
    C11 C6 C7 . . 118.93(19) ?
    C11 C6 C5 . . 121.3(2) ?
    C7 C6 C5 . . 119.7(2) ?
    C8 C7 C6 . . 120.7(2) ?
    C8 C7 H7 . . 119.7 ?
    C6 C7 H7 . . 119.7 ?
    C7 C8 C9 . . 119.7(2) ?
    C7 C8 H8 . . 120.2 ?
    C9 C8 H8 . . 120.2 ?
    C10 C9 C8 . . 120.8(2) ?
    C10 C9 H9 . . 119.6 ?
    C8 C9 H9 . . 119.6 ?
    C9 C10 C11 . . 118.9(2) ?
    C9 C10 H10 . . 120.6 ?
    C11 C10 H10 . . 120.6 ?
    C6 C11 C10 . . 121.0(2) ?
    C6 C11 N1 . . 119.03(18) ?
    C10 C11 N1 . . 120.0(2) ?
    O3 C12 H12A . . 109.5 ?
    O3 C12 H12B . . 109.5 ?
    H12A C12 H12B . . 109.5 ?
    O3 C12 H12C . . 109.5 ?
    H12A C12 H12C . . 109.5 ?
    H12B C12 H12C . . 109.5 ?
loop_
    _geom_torsion_atom_site_label_1
    _geom_torsion_atom_site_label_2
    _geom_torsion_atom_site_label_3
    _geom_torsion_atom_site_label_4
    _geom_torsion_site_symmetry_1
    _geom_torsion_site_symmetry_2
    _geom_torsion_site_symmetry_3
    _geom_torsion_site_symmetry_4
    _geom_torsion
    _geom_torsion_publ_flag
    O1 C1 C2 C3 . . . . 178.1(2) ?
    C3 C1 C2 C3 2_656 . . . -2.3(3) ?
    O1 C1 C2 Cl1 . . . . -1.1(3) ?
    C3 C1 C2 Cl1 2_656 . . . 178.50(14) ?
    C1 C2 C3 O2 . . . . -178.8(2) ?
    Cl1 C2 C3 O2 . . . . 0.4(3) ?
    C1 C2 C3 C1 . . . 2_656 2.3(3) ?
    Cl1 C2 C3 C1 . . . 2_656 -178.52(14) ?
    C5 N2 C4 N1 . . . . -5.1(3) ?
    C11 N1 C4 N2 . . . . -4.4(3) ?
    C12 O3 C5 N2 . . . . 64.7(2) ?
    C12 O3 C5 C6 . . . . -60.0(3) ?
    C4 N2 C5 O3 . . . . -114.4(2) ?
    C4 N2 C5 C6 . . . . 12.1(3) ?
    O3 C5 C6 C11 . . . . 113.8(2) ?
    N2 C5 C6 C11 . . . . -11.0(3) ?
    O3 C5 C6 C7 . . . . -63.7(3) ?
    N2 C5 C6 C7 . . . . 171.5(2) ?
    C11 C6 C7 C8 . . . . -1.3(4) ?
    C5 C6 C7 C8 . . . . 176.3(2) ?
    C6 C7 C8 C9 . . . . 0.3(4) ?
    C7 C8 C9 C10 . . . . 0.6(4) ?
    C8 C9 C10 C11 . . . . -0.5(4) ?
    C7 C6 C11 C10 . . . . 1.4(3) ?
    C5 C6 C11 C10 . . . . -176.1(2) ?
    C7 C6 C11 N1 . . . . -178.9(2) ?
    C5 C6 C11 N1 . . . . 3.6(3) ?
    C9 C10 C11 C6 . . . . -0.5(3) ?
    C9 C10 C11 N1 . . . . 179.8(2) ?
    C4 N1 C11 C6 . . . . 4.8(3) ?
    C4 N1 C11 C10 . . . . -175.5(2) ?
loop_
    _geom_hbond_atom_site_label_D
    _geom_hbond_atom_site_label_H
    _geom_hbond_atom_site_label_A
    _geom_hbond_site_symmetry_A
    _geom_hbond_distance_DH
    _geom_hbond_distance_HA
    _geom_hbond_distance_DA
    _geom_hbond_angle_DHA
    N1 H1 O1 . 0.95(3) 1.79(3) 2.706(2) 160(3)
    N1 H1 O2 2_656 0.95(3) 2.56(3) 3.229(3) 127(2)
    N2 H2 O2 1_465 0.90(3) 1.87(3) 2.762(3) 171(3)
    C4 H4 O1 2_666 0.95 2.34 3.214(3) 152
    C10 H10 O1 . 0.95 2.52 3.230(3) 131
_iucr_refine_instructions_details
;
TITL  13040812
CELL  0.71075 4.99713 8.63628 13.58076 97.869 91.660 100.968
ZERR  1 0.00042 0.00042 0.00091 0.004 0.006 0.005
LATT 1
SFAC C H O N CL
UNIT 24 22 6 4 2
SHEL 99999.000000 0.000000
L.S. 15
FMAP 2
PLAN -20
WPDB -2
BOND $H
CONF
HTAB
TEMP -73.0
ACTA
SIZE 0.040 0.350 0.450
LIST 4
WGHT    0.000000
FVAR       3.98046
CL1   5    0.928500   -0.015809    0.333706    11.00000    0.03116    0.02651 =
         0.03008    0.00078    0.01437    0.00897
O1    3    0.687748    0.262270    0.415205    11.00000    0.02950    0.01810 =
         0.02987    0.00414    0.00734    0.00749
O2    3    0.680648   -0.274882    0.449625    11.00000    0.03245    0.01875 =
         0.03272    0.00064    0.01127    0.01111
O3    3    0.053766    0.674918    0.174321    11.00000    0.04284    0.02506 =
         0.03265    0.00565    0.00477    0.01310
N1    4    0.301317    0.397831    0.336621    11.00000    0.02875    0.01883 =
         0.02456   -0.00135    0.00521    0.00909
N2    4    0.000103    0.567355    0.324822    11.00000    0.03139    0.02132 =
         0.02813   -0.00002    0.01246    0.01057
C1    1    0.606671    0.136824    0.451688    11.00000    0.02189    0.01616 =
         0.02170    0.00046    0.00153    0.00322
C2    1    0.694918   -0.007008    0.424903    11.00000    0.02344    0.01888 =
         0.02226   -0.00198    0.00725    0.00662
C3    1    0.606135   -0.144271    0.469222    11.00000    0.02190    0.01886 =
         0.02168   -0.00189    0.00333    0.00734
C4    1    0.166060    0.505584    0.376484    11.00000    0.02887    0.01967 =
         0.02303    0.00016    0.00965    0.00498
AFIX  43
H4    2    0.190664    0.539907    0.446222    11.00000   -1.20000
AFIX   0
C5    1   -0.040280    0.535261    0.216740    11.00000    0.02686    0.02377 =
         0.03266   -0.00044    0.00401    0.00897
AFIX  13
H5    2   -0.241334    0.503163    0.200342    11.00000   -1.20000
AFIX   0
C6    1    0.087206    0.396677    0.176051    11.00000    0.02644    0.01979 =
         0.02815   -0.00036    0.00531    0.00334
C7    1    0.041364    0.332600    0.076193    11.00000    0.03966    0.02958 =
         0.02748    0.00152    0.00206    0.00380
AFIX  43
H7    2   -0.078673    0.372346    0.034975    11.00000   -1.20000
AFIX   0
C8    1    0.168307    0.211792    0.036176    11.00000    0.05615    0.02818 =
         0.02483   -0.00537    0.00784    0.00530
AFIX  43
H8    2    0.136507    0.168887   -0.032319    11.00000   -1.20000
AFIX   0
C9    1    0.342860    0.153206    0.096548    11.00000    0.05218    0.02579 =
         0.03249   -0.00401    0.01530    0.01274
AFIX  43
H9    2    0.431504    0.070697    0.068765    11.00000   -1.20000
AFIX   0
C10   1    0.388953    0.213038    0.195908    11.00000    0.03659    0.02354 =
         0.03327    0.00114    0.00916    0.01168
AFIX  43
H10   2    0.507466    0.172056    0.237024    11.00000   -1.20000
AFIX   0
C11   1    0.258535    0.335275    0.235535    11.00000    0.02593    0.01955 =
         0.02359   -0.00026    0.00744    0.00351
C12   1    0.339562    0.735729    0.188246    11.00000    0.04780    0.02757 =
         0.04486    0.00948    0.00881    0.00024
AFIX 137
H12A  2    0.382119    0.840591    0.166138    11.00000   -1.50000
H12B  2    0.437660    0.662637    0.149258    11.00000   -1.50000
H12C  2    0.395826    0.745858    0.258938    11.00000   -1.50000
AFIX   0
H1    2    0.413399    0.350959    0.377281    11.00000    0.03675
H2    2   -0.097382    0.628218    0.361587    11.00000    0.04311
HKLF 4
REM   13040812
REM R1 =  0.0824 for   1913 Fo > 4sig(Fo)  and  0.0949 for all   2692 data
REM    172 parameters refined using      0 restraints
END
WGHT      0.0000      0.0000
REM Highest difference peak  0.887,  deepest hole -0.543,  1-sigma level  0.126
Q1    1   1.0258 -0.0596  0.3790  11.00000  0.05    0.86
Q2    1   0.8301  0.0257  0.2913  11.00000  0.05    0.72
Q3    1   0.6989  0.0869  0.4790  11.00000  0.05    0.62
Q4    1   0.1823  0.3735  0.2045  11.00000  0.05    0.59
Q5    1   0.7514 -0.3244  0.4804  11.00000  0.05    0.53
Q6    1   0.5747 -0.2331  0.4022  11.00000  0.05    0.50
Q7    1   0.8888 -0.0831  0.2630  11.00000  0.05    0.48
Q8    1   0.2534  0.1947  0.0593  11.00000  0.05    0.43
Q9    1   0.0523  0.5221  0.3582  11.00000  0.05    0.43
Q10   1  -0.0477  0.7163  0.1231  11.00000  0.05    0.43
Q11   1   0.0419  0.6327  0.1067  11.00000  0.05    0.41
Q12   1   0.5588  0.1993  0.4135  11.00000  0.05    0.41
Q13   1   0.5375  0.1563  0.5015  11.00000  0.05    0.39
Q14   1   0.6170  0.0573  0.3850  11.00000  0.05    0.38
Q15   1   0.9376 -0.1669  0.3094  11.00000  0.05    0.37
Q16   1   0.9160  0.0265  0.4025  11.00000  0.05    0.35
Q17   1   0.4605  0.1254  0.4775  11.00000  0.05    0.35
Q18   1  -0.2240  0.6846  0.0988  11.00000  0.05    0.34
Q19   1   0.5965  0.3023  0.3821  11.00000  0.05    0.32
Q20   1   0.2034  0.1494  0.0823  11.00000  0.05    0.32
;
