# Supplementary material for: Bis(4-meth­oxy-3,4-di­hydro­quinazolin-1-ium) chloranilate
Source: Acta Crystallogr Sect E Struct Rep Online. 2013 Aug 31;69(Pt 9):o1482. doi: 10.1107/S1600536813023635 (PMC3884394; doi:10.1107/S1600536813023635)
Supplement: Supplementary file 2 [file e-69-o1482-Isup2.hkl]

# 
# h,k,l, Fc-squared, Fo-squared, sigma(Fo-squared) and status flag 
# 
data_I
_shelx_title '  13040812' 
_shelx_refln_list_code          4 
_shelx_F_calc_maximum       87.14 
_exptl_crystal_F_000       276.00 
_reflns_d_resolution_high  0.7602 
 
loop_ 
 _symmetry_equiv_pos_as_xyz 
 'x, y, z' 
 '-x, -y, -z' 
 
_cell_length_a     4.9971 
_cell_length_b     8.6363 
_cell_length_c    13.5808 
_cell_angle_alpha  97.869 
_cell_angle_beta   91.660 
_cell_angle_gamma 100.968 
 
_shelx_F_squared_multiplier     1.000 
 
loop_ 
 _refln_index_h 
 _refln_index_k 
 _refln_index_l 
 _refln_F_squared_calc 
 _refln_F_squared_meas 
 _refln_F_squared_sigma 
 _refln_observed_status 
   1   0   0     1065.91     1180.92    152.16 o 
   2   0   0       43.36       35.30      4.77 o 
   3   0   0     1655.65     1827.07    267.30 o 
   4   0   0       45.67       46.73      7.02 o 
   5   0   0       39.03       37.57      7.02 o 
   6   0   0        5.84        5.44      2.38 o 
  -6   1   0       37.77       49.91      9.83 o 
  -5   1   0        7.65        9.75      3.41 o 
  -4   1   0      109.98      123.21     17.19 o 
  -3   1   0        0.19        0.19      0.65 o 
  -2   1   0        4.51        3.78      1.44 o 
  -1   1   0        0.27        0.67      0.76 o 
   1   1   0     3058.73     3862.94    805.06 o 
   2   1   0        3.37        1.80      0.95 o 
   3   1   0        1.42        0.91      1.20 o 
   4   1   0      131.94      137.86     15.08 o 
   5   1   0       19.51       22.99      4.79 o 
   6   1   0       37.78       38.72      7.54 o 
  -6   2   0        2.79        3.62      2.10 o 
  -5   2   0       38.42       37.53      7.31 o 
  -4   2   0        0.71        0.62      1.45 o 
  -3   2   0        1.35        1.01      0.85 o 
  -2   2   0      666.90      667.55     75.28 o 
  -1   2   0     2344.55     1982.35    294.24 o 
   0   2   0       77.84      103.18      9.30 o 
   1   2   0     2659.11     3673.84   1361.69 o 
   2   2   0      416.62      394.05     45.89 o 
   3   2   0      192.64      183.26     45.04 o 
   4   2   0       44.36       38.32      8.58 o 
   5   2   0        0.23        0.07      1.02 o 
   6   2   0       25.63       29.70      8.56 o 
  -6   3   0       53.56       65.94     11.93 o 
  -5   3   0      173.29      190.29     22.85 o 
  -4   3   0      551.01      590.00     69.01 o 
  -3   3   0      361.79      344.67     35.04 o 
  -2   3   0       58.95       50.89      5.84 o 
  -1   3   0     2617.62     2666.28    431.75 o 
   0   3   0      630.86      692.07     88.45 o 
   1   3   0      234.45      277.17     62.87 o 
   2   3   0       21.19       18.65      3.53 o 
   3   3   0       51.51       44.75     16.43 o 
   4   3   0       23.10       19.26      5.46 o 
   5   3   0      265.32      270.24     43.31 o 
  -6   4   0        2.25        1.12      1.18 o 
  -5   4   0       33.95       33.04      4.97 o 
  -4   4   0        1.72        1.15      1.12 o 
  -3   4   0        0.93        0.68      1.05 o 
  -2   4   0       15.61       16.56      2.48 o 
  -1   4   0       33.59       27.90      3.06 o 
   0   4   0      560.52      614.95     76.15 o 
   1   4   0      280.23      381.73     53.36 o 
   2   4   0       58.23       56.15     20.80 o 
   3   4   0       49.88       41.87     12.86 o 
   4   4   0        2.29        3.33      1.48 o 
   5   4   0       73.25       70.25     12.68 o 
  -6   5   0        3.82        3.97      4.04 o 
  -5   5   0        2.96        2.67      2.22 o 
  -4   5   0        1.11        1.39      1.47 o 
  -3   5   0      198.04      210.22     25.05 o 
  -2   5   0      421.09      368.15     44.30 o 
  -1   5   0       30.09       29.08      3.56 o 
   0   5   0      154.29      153.60     35.65 o 
   1   5   0      223.62      245.77     36.97 o 
   2   5   0       19.10       25.50      4.08 o 
   3   5   0       48.12       43.61      8.81 o 
   4   5   0       10.48        9.06      2.23 o 
   5   5   0       55.00       68.15     23.28 o 
  -6   6   0       54.11       57.52      8.62 o 
  -5   6   0        6.26        5.48      2.35 o 
  -4   6   0        1.76        1.71      1.20 o 
  -3   6   0       24.43       20.19      2.69 o 
  -2   6   0      280.38      276.33     40.90 o 
  -1   6   0      788.06      855.71    128.67 o 
   0   6   0      283.73      304.74    110.34 o 
   1   6   0        1.58        1.66      1.70 o 
   2   6   0       10.05       11.77      3.75 o 
   3   6   0       55.61       58.45      6.73 o 
   4   6   0       10.52       16.43     19.82 o 
  -5   7   0        4.36        3.02      1.46 o 
  -4   7   0        6.79        7.52      2.06 o 
  -3   7   0      538.31      529.04     90.11 o 
  -2   7   0       10.33       12.74      2.84 o 
  -1   7   0       29.15       29.07      4.70 o 
   0   7   0      392.25      376.99    155.63 o 
   1   7   0       45.82       49.68      8.77 o 
   2   7   0       17.46       19.59      4.55 o 
   3   7   0       97.20      112.45     18.43 o 
   4   7   0       35.49       32.54     11.02 o 
  -5   8   0       43.73       43.10      7.35 o 
  -4   8   0        2.63        2.74      2.32 o 
  -3   8   0       94.17       90.06     14.31 o 
  -2   8   0       13.00       10.71      2.32 o 
  -1   8   0        0.06        0.01      0.40 o 
   0   8   0      199.43      208.55     74.09 o 
   1   8   0       54.97       61.27     12.44 o 
   2   8   0       54.71       63.26     13.53 o 
   3   8   0        1.53        1.34      2.49 o 
  -4   9   0      128.72      139.61     17.94 o 
  -3   9   0       65.90       64.02     14.41 o 
  -2   9   0      329.21      293.50     65.63 o 
  -1   9   0      120.38      131.86     54.57 o 
   0   9   0       21.88       24.36      4.13 o 
   1   9   0      106.71      115.58     39.64 o 
   2   9   0        4.70        3.21      3.36 o 
  -4  10   0        0.09        0.03      0.41 o 
  -3  10   0        8.35        7.92      1.99 o 
  -2  10   0        5.02        3.40      1.41 o 
  -1  10   0      129.50      161.24     48.28 o 
   0  10   0        3.67        4.33      1.66 o 
   1  10   0        0.57        0.31      1.84 o 
  -2  11   0        4.55        3.14      1.87 o 
  -1  11   0       38.49       59.85     11.64 o 
   0  11   0        2.77        2.13      2.23 o 
   0 -11   1       35.61       28.61      5.03 o 
   1 -11   1        3.31        5.06      4.38 o 
   2 -11   1       36.63       29.14      5.69 o 
  -1 -10   1       61.13       49.32     12.14 o 
   0 -10   1       13.40       16.25      4.37 o 
   1 -10   1      134.60      163.24     35.46 o 
   2 -10   1       54.57       37.54     16.17 o 
   3 -10   1       26.25       36.91      6.12 o 
   4 -10   1       14.21       12.71      2.97 o 
  -2  -9   1       24.09       29.69     10.12 o 
  -1  -9   1       50.70       54.20      8.32 o 
   0  -9   1       10.53       10.77      5.28 o 
   1  -9   1       15.11       13.76      3.56 o 
   2  -9   1       35.38       38.92      5.75 o 
   3  -9   1        0.00        0.30      0.97 o 
   4  -9   1       32.49       34.44      4.90 o 
  -3  -8   1       24.44       26.03     10.01 o 
  -2  -8   1        1.06        0.68      0.95 o 
  -1  -8   1        6.14        7.58      2.55 o 
   0  -8   1      374.09      399.58     98.30 o 
   1  -8   1        6.25        5.31      1.92 o 
   2  -8   1        7.17        6.70      2.76 o 
   3  -8   1        1.35        0.79      1.06 o 
   4  -8   1       70.29       66.50      9.77 o 
   5  -8   1       27.27       27.29      5.19 o 
  -4  -7   1        3.32        2.07      3.44 o 
  -3  -7   1      119.24      123.29     37.41 o 
  -2  -7   1       83.96       99.01     13.14 o 
  -1  -7   1      404.16      454.78     99.19 o 
   0  -7   1     1250.02     1246.97    388.71 o 
   1  -7   1       16.16       13.42      3.44 o 
   2  -7   1       92.52       90.50     14.32 o 
   3  -7   1      159.24      137.96     17.36 o 
   4  -7   1       20.41       18.88      3.78 o 
   5  -7   1       37.38       39.49      7.97 o 
  -4  -6   1        4.72        5.89      7.99 o 
  -3  -6   1        4.49        3.60      1.15 o 
  -2  -6   1       12.66       14.72      2.56 o 
  -1  -6   1        5.18        5.70      2.32 o 
   0  -6   1      129.22      141.78     24.40 o 
   1  -6   1        0.09        0.57      0.77 o 
   2  -6   1        0.14        0.30      0.65 o 
   3  -6   1      453.07      419.72     46.39 o 
   4  -6   1       93.85      101.81     15.41 o 
   5  -6   1        1.63        1.87      1.65 o 
   6  -6   1       49.24       42.98     11.33 o 
  -5  -5   1        1.65        1.64      5.28 o 
  -4  -5   1       34.12       37.33      6.03 o 
  -3  -5   1      180.13      163.63     45.85 o 
  -2  -5   1      487.71      619.73     81.25 o 
  -1  -5   1      254.11      310.15     35.66 o 
   0  -5   1      431.19      429.85     50.09 o 
   1  -5   1      440.85      481.18     50.24 o 
   2  -5   1       15.58       17.46      2.55 o 
   3  -5   1       88.40       83.77     11.02 o 
   4  -5   1       88.38       74.92      9.58 o 
   5  -5   1       88.95       95.47     23.64 o 
   6  -5   1       20.26       31.86     10.72 o 
  -5  -4   1       10.86       13.42      6.49 o 
  -4  -4   1       69.86       77.31     13.84 o 
  -3  -4   1       67.39       65.72      9.39 o 
  -2  -4   1        8.90        8.96      3.00 o 
  -1  -4   1      234.32      311.86     76.65 o 
   0  -4   1     1184.53     1431.75    193.29 o 
   1  -4   1       18.70       14.01      2.25 o 
   2  -4   1      115.00      117.71     13.68 o 
   3  -4   1       54.07       54.29      7.98 o 
   4  -4   1      608.59      611.38     72.67 o 
   5  -4   1      711.49      794.19    111.74 o 
   6  -4   1        1.43        0.93      1.74 o 
  -5  -3   1       48.66       60.06     12.88 o 
  -4  -3   1       27.43       26.57      7.22 o 
  -3  -3   1      170.14      153.95     36.17 o 
  -2  -3   1        7.96        5.28      2.38 o 
  -1  -3   1      121.26      142.35     17.95 o 
   0  -3   1      138.32      169.32     15.38 o 
   1  -3   1      184.55      142.71     13.05 o 
   2  -3   1        0.37        1.37      1.03 o 
   3  -3   1        2.32        1.43      1.11 o 
   4  -3   1        5.40        4.26      2.19 o 
   5  -3   1        0.92        0.75      1.30 o 
   6  -3   1        0.83        0.38      1.09 o 
  -6  -2   1        0.37        0.36      1.78 o 
  -5  -2   1        0.29        0.37      1.32 o 
  -4  -2   1      120.98      108.95     12.96 o 
  -3  -2   1       50.55       43.50      5.13 o 
  -2  -2   1       16.62       23.79      7.20 o 
  -1  -2   1     3070.41     3223.41    772.06 o 
   0  -2   1      819.56      862.24    100.98 o 
   1  -2   1       23.18       16.52      2.79 o 
   2  -2   1       24.32       22.72      3.71 o 
   3  -2   1      755.35      773.83     99.18 o 
   4  -2   1      166.62      174.89     21.44 o 
   5  -2   1      144.18      169.31     21.50 o 
   6  -2   1       88.94       98.71     17.72 o 
  -6  -1   1       12.08       13.74      5.02 o 
  -5  -1   1       10.51       10.63      3.06 o 
  -4  -1   1       44.15       50.26      7.37 o 
  -3  -1   1      382.24      406.06     54.95 o 
  -2  -1   1     2518.52     2701.59    444.95 o 
  -1  -1   1     4232.98     5143.79   1155.16 o 
   1  -1   1      167.36      152.39     13.01 o 
   2  -1   1       48.60       51.22      6.13 o 
   3  -1   1       14.01       17.70      3.01 o 
   4  -1   1      122.74      124.07     15.91 o 
   5  -1   1       30.69       34.10      6.73 o 
   6  -1   1       18.14       18.38      5.33 o 
  -6   0   1        3.66        4.23      2.02 o 
  -5   0   1        0.92        0.63      1.11 o 
  -4   0   1       17.98       14.62      2.82 o 
  -3   0   1      500.40      601.19     68.66 o 
  -2   0   1        4.63        7.47      2.08 o 
  -1   0   1     2245.61     2356.24    370.96 o 
   1   0   1        3.22        1.04      1.06 o 
   2   0   1      704.15      766.84     92.73 o 
   3   0   1       64.48       63.76     10.34 o 
   4   0   1      105.29      112.50     18.87 o 
   5   0   1       60.64       70.00     12.08 o 
   6   0   1        2.85        2.43      1.97 o 
  -6   1   1       92.93       99.03     15.46 o 
  -5   1   1        3.61        3.88      2.11 o 
  -4   1   1      122.70      124.45     14.84 o 
  -3   1   1      283.18      301.96     31.95 o 
  -2   1   1      126.92      116.52     10.16 o 
  -1   1   1      241.56      238.12     22.03 o 
   0   1   1     1056.04     1376.74    256.84 o 
   1   1   1      880.59     1199.34    183.48 o 
   2   1   1      131.25      132.56     15.67 o 
   3   1   1       19.94       22.05      4.07 o 
   4   1   1      239.45      223.31     38.32 o 
   5   1   1       69.48       67.28     11.24 o 
   6   1   1       36.76       29.75     15.32 o 
  -6   2   1       84.96       95.52     19.99 o 
  -5   2   1      439.56      511.66     75.77 o 
  -4   2   1      143.45      138.08     14.52 o 
  -3   2   1      404.10      428.21     44.95 o 
  -2   2   1     2226.44     2374.95    374.66 o 
  -1   2   1     1476.46     1576.82    219.58 o 
   0   2   1      922.93     1220.80    230.79 o 
   1   2   1      570.02      586.27    175.86 o 
   2   2   1       28.17       33.72      4.58 o 
   3   2   1      401.90      366.65     49.25 o 
   4   2   1      156.17      129.55     18.77 o 
   5   2   1       17.10       12.99      4.43 o 
   6   2   1        6.63        9.86      5.69 o 
  -6   3   1        0.05        0.22      1.12 o 
  -5   3   1      329.00      282.71     39.71 o 
  -4   3   1        0.27        0.49      0.96 o 
  -3   3   1      109.29       95.10      9.05 o 
  -2   3   1      389.59      445.21     46.56 o 
  -1   3   1       33.88       32.47      3.96 o 
   0   3   1       12.83       18.90      4.48 o 
   1   3   1      476.87      756.98    194.01 o 
   2   3   1      635.64      598.65     93.86 o 
   3   3   1        1.55        1.54      1.37 o 
   4   3   1       13.20       12.63      3.12 o 
   5   3   1       78.55       97.09     21.09 o 
  -6   4   1       28.88       31.87      8.06 o 
  -5   4   1        7.84        8.43      2.79 o 
  -4   4   1     1310.05     1410.13    202.08 o 
  -3   4   1      392.18      402.94     61.78 o 
  -2   4   1       82.61       65.54      5.53 o 
  -1   4   1     2339.05     2956.88    498.24 o 
   0   4   1      115.25      125.94     29.81 o 
   1   4   1       92.02      105.48     14.56 o 
   2   4   1      246.49      321.33     46.78 o 
   3   4   1       14.75       13.14      3.42 o 
   4   4   1       52.40       54.52     11.69 o 
   5   4   1      105.72      116.11     21.54 o 
  -6   5   1        0.48        0.59      0.88 o 
  -5   5   1        4.95        3.86      2.08 o 
  -4   5   1      164.11      140.22     20.29 o 
  -3   5   1       68.37       68.67      7.44 o 
  -2   5   1      390.79      389.51     50.44 o 
  -1   5   1       16.57       12.88      1.87 o 
   0   5   1      376.41      444.90    104.66 o 
   1   5   1        9.29       12.44      2.96 o 
   2   5   1       42.25       50.16     21.29 o 
   3   5   1       41.50       37.91      9.23 o 
   4   5   1       17.41       14.42      3.25 o 
   5   5   1       30.65       32.01     13.63 o 
  -6   6   1        2.01        1.33      1.29 o 
  -5   6   1      100.57       92.79     11.19 o 
  -4   6   1       35.28       31.85      4.65 o 
  -3   6   1       43.90       35.20      4.32 o 
  -2   6   1       58.25       60.91      5.98 o 
  -1   6   1        1.84        1.25      0.98 o 
   0   6   1       64.69       72.13     21.66 o 
   1   6   1        0.68        0.38      0.87 o 
   2   6   1        0.26        0.71      1.17 o 
   3   6   1       99.72      115.95     14.70 o 
   4   6   1      103.68       85.01     14.66 o 
  -5   7   1       95.87      106.22     14.44 o 
  -4   7   1       32.63       31.27      4.08 o 
  -3   7   1      302.59      270.06     41.20 o 
  -2   7   1        0.15        0.12      0.34 o 
  -1   7   1       13.01       11.07      2.74 o 
   0   7   1       31.65       38.03      6.75 o 
   1   7   1      438.86      501.79     88.71 o 
   2   7   1      110.72      126.71     28.35 o 
   3   7   1       11.90       15.68      3.61 o 
   4   7   1       17.07        8.65      8.60 o 
  -5   8   1        7.11        8.57      2.81 o 
  -4   8   1       57.19       53.10      6.85 o 
  -3   8   1      161.14      138.19     22.73 o 
  -2   8   1        0.84        1.41      1.12 o 
  -1   8   1      111.76       89.01     21.45 o 
   0   8   1      129.22      138.35     46.98 o 
   1   8   1       86.95      117.13     38.85 o 
   2   8   1       17.87       25.81      6.06 o 
   3   8   1        3.37        2.65      5.01 o 
  -4   9   1       60.95       62.14      7.95 o 
  -3   9   1       40.92       41.28      7.02 o 
  -2   9   1       93.85       79.26     23.27 o 
  -1   9   1        0.79        0.75      1.59 o 
   0   9   1      135.78      181.12     34.87 o 
   1   9   1       28.52       48.20     13.01 o 
   2   9   1       29.16       34.70     10.75 o 
  -3  10   1        1.38        0.88      1.24 o 
  -2  10   1        6.30        2.60      2.78 o 
  -1  10   1       33.99       41.13      8.50 o 
   0  10   1        3.61        3.08      1.70 o 
   1  10   1        3.99        4.20      2.87 o 
  -1  11   1       72.97       74.40     38.56 o 
   0 -11   2       19.62       19.69     11.17 o 
   1 -11   2        8.70        7.80      4.22 o 
   2 -11   2       15.30       15.73      5.40 o 
  -1 -10   2       29.59       28.31      7.22 o 
   0 -10   2       10.30       15.97      5.29 o 
   1 -10   2       46.29       35.10      5.73 o 
   2 -10   2        3.90        5.24      2.98 o 
   3 -10   2        7.58        6.00      2.47 o 
   4 -10   2       10.65        9.52      2.66 o 
  -2  -9   2       87.22       79.11     16.47 o 
  -1  -9   2       48.88       52.46     10.24 o 
   0  -9   2       11.60       10.93      3.40 o 
   1  -9   2        1.61        1.26      1.12 o 
   2  -9   2      189.73      221.27     23.88 o 
   3  -9   2      157.43      158.26     22.99 o 
   4  -9   2       43.79       44.20      7.26 o 
  -3  -8   2      104.19       88.97     19.46 o 
  -2  -8   2       84.04       78.92     13.90 o 
  -1  -8   2       35.16       32.93      6.78 o 
   0  -8   2      100.11      105.10     34.31 o 
   1  -8   2        1.59        2.62      1.71 o 
   2  -8   2        0.10       -0.06      0.54 o 
   3  -8   2        0.38        0.14      0.57 o 
   4  -8   2       82.58       77.72     11.28 o 
   5  -8   2        7.62        7.03      2.11 o 
  -4  -7   2        9.32       11.59      6.04 o 
  -3  -7   2      147.31      137.07     26.49 o 
  -2  -7   2       79.69       81.55      8.04 o 
  -1  -7   2        4.84        4.93      1.63 o 
   0  -7   2      284.53      301.16    102.93 o 
   1  -7   2      983.15     1023.28    199.41 o 
   2  -7   2      163.19      169.68     18.03 o 
   3  -7   2       52.04       50.86      6.78 o 
   4  -7   2      169.62      169.47     19.79 o 
   5  -7   2        9.85       10.00      3.32 o 
  -4  -6   2       19.89       19.28      7.38 o 
  -3  -6   2      135.03      138.15     20.07 o 
  -2  -6   2       47.64       55.34      5.75 o 
  -1  -6   2       67.94       82.62     20.71 o 
   0  -6   2       58.93       53.14      6.10 o 
   1  -6   2       66.51       64.70      7.62 o 
   2  -6   2       64.16       55.58      7.83 o 
   3  -6   2      154.45      150.09     18.37 o 
   4  -6   2      484.48      512.55     90.26 o 
   5  -6   2       19.22       19.81      4.03 o 
   6  -6   2       22.81       25.30      7.26 o 
  -5  -5   2       32.39       36.36     14.60 o 
  -4  -5   2       49.16       63.72     10.85 o 
  -3  -5   2       90.37       90.91     16.31 o 
  -2  -5   2      472.77      575.20     79.01 o 
  -1  -5   2      139.86      159.23     38.78 o 
   0  -5   2       39.09       42.57      6.33 o 
   1  -5   2       96.03       93.32      9.52 o 
   2  -5   2      353.29      337.38     34.37 o 
   3  -5   2      915.83     1002.61    209.03 o 
   4  -5   2        0.03        0.04      0.37 o 
   5  -5   2        6.68        9.61      2.82 o 
   6  -5   2       29.38       39.12     14.15 o 
  -5  -4   2       38.95       38.89     23.52 o 
  -4  -4   2      232.08      287.80     50.40 o 
  -3  -4   2       48.49       47.52      6.17 o 
  -2  -4   2      384.60      464.00    113.49 o 
  -1  -4   2      113.87      139.09     20.01 o 
   0  -4   2      139.82      139.32     17.93 o 
   1  -4   2      314.00      329.58     32.54 o 
   2  -4   2      362.26      366.10     48.93 o 
   3  -4   2       39.45       37.55      5.53 o 
   4  -4   2        7.09        6.29      2.48 o 
   5  -4   2      168.10      172.02     28.57 o 
   6  -4   2       56.77       62.62     10.78 o 
  -5  -3   2       25.51       33.89      9.04 o 
  -4  -3   2      500.45      614.53    120.03 o 
  -3  -3   2      377.39      406.84     72.24 o 
  -2  -3   2     1390.40     1572.65    333.36 o 
  -1  -3   2     1658.27     1806.40    296.46 o 
   0  -3   2       23.04       19.52      2.85 o 
   1  -3   2      524.48      426.59     49.68 o 
   2  -3   2      737.60      760.22     90.37 o 
   3  -3   2       60.46       54.45      6.48 o 
   4  -3   2      279.75      295.18     36.59 o 
   5  -3   2      131.29      148.94     22.94 o 
   6  -3   2       18.04       15.72      4.85 o 
  -6  -2   2        7.20       10.73      5.91 o 
  -5  -2   2       40.16       50.00     13.48 o 
  -4  -2   2        9.01       10.47      2.51 o 
  -3  -2   2      157.07      171.75     18.55 o 
  -2  -2   2       11.99       11.57      2.48 o 
  -1  -2   2     5625.92     3111.52   1033.11 o 
   0  -2   2      248.75      198.56     27.42 o 
   1  -2   2        0.17        1.32      0.95 o 
   2  -2   2     1133.10     1208.00    159.88 o 
   3  -2   2      248.89      241.60     34.79 o 
   4  -2   2       35.94       40.97      5.77 o 
   5  -2   2       58.16       69.62     10.93 o 
   6  -2   2        3.12        4.53      3.77 o 
  -6  -1   2        0.40        0.24      1.03 o 
  -5  -1   2      101.90      115.29     13.50 o 
  -4  -1   2       55.45       61.27     11.73 o 
  -3  -1   2       92.99       80.07     12.37 o 
  -2  -1   2        9.55        9.17      1.59 o 
  -1  -1   2     1171.49     1239.25    222.03 o 
   0  -1   2     1776.96     1681.73    268.71 o 
   1  -1   2      567.11      628.92     70.92 o 
   2  -1   2       18.40       26.14      3.39 o 
   3  -1   2        1.83        5.53      1.84 o 
   4  -1   2       29.63       25.86      4.76 o 
   5  -1   2        2.00        2.07      1.74 o 
   6  -1   2        0.07        0.39      1.57 o 
  -6   0   2       73.37       96.79     15.83 o 
  -5   0   2       68.20       63.64     15.55 o 
  -4   0   2      234.40      241.94     25.62 o 
  -3   0   2      506.31      544.67     59.73 o 
  -2   0   2      864.27     1046.83    130.56 o 
  -1   0   2      226.94      260.57     26.57 o 
   0   0   2      302.37      222.48     60.74 o 
   1   0   2     7593.76     8810.89   2359.54 o 
   2   0   2      184.19      167.98     15.18 o 
   3   0   2      703.28      816.05    102.61 o 
   4   0   2      745.36      803.70    184.33 o 
   5   0   2        2.64        3.80      2.56 o 
   6   0   2        0.76        0.27      1.40 o 
  -6   1   2       22.99       25.42      6.45 o 
  -5   1   2        0.50        0.73      1.29 o 
  -4   1   2      194.74      174.58     19.57 o 
  -3   1   2      620.98      678.60     78.84 o 
  -2   1   2       50.53       59.31      5.96 o 
  -1   1   2      759.40      836.93     97.90 o 
   0   1   2      665.53        2.72    469.25 o 
   1   1   2     2555.92     2793.89    657.87 o 
   2   1   2      120.84      101.15     13.46 o 
   3   1   2        0.51        0.20      0.67 o 
   4   1   2       13.89        9.34      3.72 o 
   5   1   2        4.87        4.03      2.28 o 
   6   1   2        0.00        0.00      0.84 o 
  -6   2   2        2.82        2.69      2.23 o 
  -5   2   2      233.34      197.41     27.32 o 
  -4   2   2       44.79       54.27      8.78 o 
  -3   2   2       70.31       72.77      8.65 o 
  -2   2   2      450.16      485.46     50.47 o 
  -1   2   2      578.32      652.53     70.55 o 
   0   2   2     1681.36     2680.23    626.14 o 
   1   2   2        1.29        1.83      1.67 o 
   2   2   2      247.85      238.39     27.08 o 
   3   2   2      112.07       85.15     11.37 o 
   4   2   2        4.41        5.52      2.35 o 
   5   2   2        7.70        7.01      2.54 o 
   6   2   2        0.94        1.10      2.96 o 
  -6   3   2       69.31       68.86     13.24 o 
  -5   3   2       98.81      104.66     12.25 o 
  -4   3   2      206.09      201.35     21.19 o 
  -3   3   2       61.41       72.60      8.08 o 
  -2   3   2      180.40      147.87     13.58 o 
  -1   3   2      398.02      481.58     49.17 o 
   0   3   2     1267.89     1659.13    274.64 o 
   1   3   2      388.09      429.28     87.54 o 
   2   3   2      602.50      622.23    166.11 o 
   3   3   2       50.60       39.23      9.11 o 
   4   3   2        9.44        7.14      2.05 o 
   5   3   2       13.50       11.13      4.37 o 
  -6   4   2       35.78       28.08      7.36 o 
  -5   4   2        1.25        1.42      1.20 o 
  -4   4   2      815.34      808.69     99.95 o 
  -3   4   2       29.17       25.26      3.84 o 
  -2   4   2      628.20      752.44     89.11 o 
  -1   4   2      247.06      301.25     30.15 o 
   0   4   2        5.33        4.84      1.13 o 
   1   4   2      211.91      273.42     37.15 o 
   2   4   2       16.57       22.49      7.95 o 
   3   4   2       20.92       18.74      5.61 o 
   4   4   2      113.19       76.80     31.36 o 
   5   4   2       17.00       15.78      5.91 o 
  -6   5   2       11.15       10.18      2.66 o 
  -5   5   2        0.11        0.24      1.09 o 
  -4   5   2        1.15        1.69      1.47 o 
  -3   5   2       14.85       15.00      2.38 o 
  -2   5   2       23.99       24.49      2.86 o 
  -1   5   2       17.99       13.43      1.95 o 
   0   5   2      263.49      282.14     37.97 o 
   1   5   2      207.66      267.66     40.25 o 
   2   5   2      388.54      502.64    116.25 o 
   3   5   2        8.45        8.25      3.46 o 
   4   5   2       19.69       10.98      6.28 o 
   5   5   2        0.45        0.62      1.68 o 
  -6   6   2      125.72      126.89     17.15 o 
  -5   6   2      223.03      225.12     25.77 o 
  -4   6   2       40.13       33.24      8.29 o 
  -3   6   2       64.34       63.23      6.92 o 
  -2   6   2       14.21       14.00      2.03 o 
  -1   6   2      249.31      220.22     37.58 o 
   0   6   2      144.62      147.50     19.75 o 
   1   6   2      104.94      131.61     19.37 o 
   2   6   2       84.67       99.45     18.39 o 
   3   6   2        2.97        3.70      4.00 o 
   4   6   2        7.93        5.48      3.02 o 
  -5   7   2        5.05        3.28      1.49 o 
  -4   7   2       21.33       19.05      3.85 o 
  -3   7   2       36.65       30.82      4.44 o 
  -2   7   2       31.11       27.03      3.98 o 
  -1   7   2        1.99        2.73      1.21 o 
   0   7   2       47.93       62.05     10.98 o 
   1   7   2      484.65      625.43    124.60 o 
   2   7   2        0.35        1.14      1.86 o 
   3   7   2       22.47       25.53      4.61 o 
   4   7   2       32.04       33.76     13.94 o 
  -5   8   2       37.98       44.23      8.83 o 
  -4   8   2       87.47       82.01     14.66 o 
  -3   8   2        9.11        6.94      1.74 o 
  -2   8   2      515.95      363.79     76.40 o 
  -1   8   2       26.48       26.51     10.03 o 
   0   8   2        0.45        0.34      0.71 o 
   1   8   2      300.95      326.52     71.78 o 
   2   8   2       11.65       14.46      3.61 o 
   3   8   2        2.71        0.37      1.52 o 
  -4   9   2        0.22        0.37      2.40 o 
  -3   9   2       18.64       19.04      3.15 o 
  -2   9   2        4.72        3.03      1.44 o 
  -1   9   2        4.97        7.19      2.27 o 
   0   9   2       84.98      101.67     47.01 o 
   1   9   2       43.88       52.76     26.49 o 
   2   9   2        4.54        4.96      2.48 o 
  -3  10   2        5.08        1.86      4.41 o 
  -2  10   2       18.43       21.04     24.30 o 
  -1  10   2       80.22       86.72     14.60 o 
   0  10   2      117.55      143.67     29.81 o 
   1  10   2        8.19        8.37      3.55 o 
   0 -11   3        0.25       -0.15      2.32 o 
   1 -11   3       89.95       96.18     17.40 o 
   2 -11   3       57.23       40.48     14.13 o 
  -1 -10   3        0.40        0.45      1.37 o 
   0 -10   3       48.56       45.38     12.20 o 
   1 -10   3       10.53       10.41      3.17 o 
   2 -10   3       75.95      101.73     13.75 o 
   3 -10   3       61.05       70.28     13.18 o 
   4 -10   3       42.35       34.79     10.14 o 
  -2  -9   3        4.88        3.61      5.63 o 
  -1  -9   3        1.10        1.93      2.38 o 
   0  -9   3       69.75       63.67     12.32 o 
   1  -9   3       26.90       29.99      4.72 o 
   2  -9   3       57.56       72.45     10.27 o 
   3  -9   3       85.55       96.68     14.17 o 
   4  -9   3        4.23        4.09      1.92 o 
  -3  -8   3       26.32       26.18     11.37 o 
  -2  -8   3        6.81        4.66      5.10 o 
  -1  -8   3       36.49       34.73      5.83 o 
   0  -8   3       12.28       13.94      3.71 o 
   1  -8   3      120.72      114.30     13.06 o 
   2  -8   3       79.01       84.09      9.91 o 
   3  -8   3        2.43        2.58      1.77 o 
   4  -8   3       56.73       44.10     10.28 o 
   5  -8   3        3.92        3.68      2.50 o 
  -4  -7   3        1.44        1.72      3.67 o 
  -3  -7   3       40.03       40.40     10.62 o 
  -2  -7   3       53.33       48.07     10.43 o 
  -1  -7   3       71.74       78.33     15.07 o 
   0  -7   3        0.94        1.22      1.38 o 
   1  -7   3      916.73     1004.30    135.46 o 
   2  -7   3      816.06      990.20    131.06 o 
   3  -7   3      282.03      293.09     38.51 o 
   4  -7   3      156.33      143.44     17.01 o 
   5  -7   3        2.67        3.38      1.88 o 
  -4  -6   3       27.51       31.45     14.12 o 
  -3  -6   3       36.41       37.25     10.21 o 
  -2  -6   3       32.98       28.11      8.16 o 
  -1  -6   3       35.00       41.32      6.52 o 
   0  -6   3        7.04        8.80      2.09 o 
   1  -6   3       69.39       67.75      6.86 o 
   2  -6   3       11.19        9.73      3.06 o 
   3  -6   3      153.56      130.84     14.36 o 
   4  -6   3       17.01       19.20      5.10 o 
   5  -6   3        1.17        1.15      1.93 o 
   6  -6   3        7.29       10.84      3.45 o 
  -5  -5   3       23.31       26.74     21.00 o 
  -4  -5   3       10.28       12.95     20.89 o 
  -3  -5   3       13.52       13.78      6.34 o 
  -2  -5   3       20.23       22.05      5.98 o 
  -1  -5   3      192.04      186.02     34.25 o 
   0  -5   3      841.43      957.34    126.14 o 
   1  -5   3      245.53      236.68     22.18 o 
   2  -5   3      113.58      105.75     16.17 o 
   3  -5   3      226.52      198.45     32.52 o 
   4  -5   3       48.69       49.71      7.72 o 
   5  -5   3       20.02       19.33      4.30 o 
   6  -5   3        3.59        4.48      4.33 o 
  -5  -4   3        1.13        1.53      4.17 o 
  -4  -4   3      460.46      601.87    105.76 o 
  -3  -4   3      250.71      340.80     50.72 o 
  -2  -4   3      693.59      756.59    131.89 o 
  -1  -4   3       72.23       49.53      9.84 o 
   0  -4   3      136.22      141.46     12.87 o 
   1  -4   3     1228.06     1405.03    193.72 o 
   2  -4   3      215.02      230.69     28.14 o 
   3  -4   3        2.36        0.95      1.13 o 
   4  -4   3       82.92       93.68     20.05 o 
   5  -4   3       10.10        8.88      2.85 o 
   6  -4   3       48.95       51.94     14.39 o 
  -5  -3   3        1.35        0.66      2.00 o 
  -4  -3   3      156.32      193.84     30.20 o 
  -3  -3   3      343.78      424.42     65.15 o 
  -2  -3   3      513.22      673.51    110.01 o 
  -1  -3   3      845.05      925.42    233.32 o 
   0  -3   3      182.71      155.05     19.79 o 
   1  -3   3      599.04      535.89     55.68 o 
   2  -3   3       83.30       59.52      9.31 o 
   3  -3   3       14.64       17.18      3.42 o 
   4  -3   3       17.46       16.93      3.88 o 
   5  -3   3        1.53        1.74      1.98 o 
   6  -3   3      129.37      157.90     21.76 o 
  -6  -2   3        8.97       17.02     11.10 o 
  -5  -2   3       42.38       29.42     14.79 o 
  -4  -2   3        5.59        7.71      2.30 o 
  -3  -2   3       80.11      103.62     12.83 o 
  -2  -2   3      511.08      670.09     85.18 o 
  -1  -2   3      752.76      770.03    184.87 o 
   0  -2   3     3736.57     3900.05    711.05 o 
   1  -2   3      692.68      706.36     80.59 o 
   2  -2   3      450.59      517.00     59.65 o 
   3  -2   3      205.20      215.98     27.76 o 
   4  -2   3      100.34      102.84     21.12 o 
   5  -2   3        3.27        4.45      2.33 o 
   6  -2   3       14.98       16.51      4.71 o 
  -6  -1   3       46.70       70.44     13.94 o 
  -5  -1   3       90.79      112.79     16.74 o 
  -4  -1   3       40.50       46.17      5.95 o 
  -3  -1   3        4.66        5.97      1.82 o 
  -2  -1   3       98.97      109.89     10.65 o 
  -1  -1   3      701.08      919.71    126.97 o 
   0  -1   3     1054.20      887.67    266.98 o 
   1  -1   3     3500.09     3066.27    518.55 o 
   2  -1   3      931.28     1027.78    171.60 o 
   3  -1   3       93.23       87.68     11.13 o 
   4  -1   3        0.01        0.04      0.32 o 
   5  -1   3       41.52       40.56      7.32 o 
   6  -1   3        7.52        5.53      2.93 o 
  -6   0   3       16.01       19.22      6.37 o 
  -5   0   3       12.34       15.34      4.00 o 
  -4   0   3        3.11        2.82      1.66 o 
  -3   0   3        7.36        9.44      1.96 o 
  -2   0   3     1433.47     1803.42    259.79 o 
  -1   0   3      181.59      186.93     24.85 o 
   0   0   3       30.58       31.07      4.55 o 
   1   0   3     4446.98     6016.85   1469.27 o 
   2   0   3      690.12      800.15    110.76 o 
   3   0   3      168.17      186.79     31.78 o 
   4   0   3      148.80      157.84     30.03 o 
   5   0   3       34.39       28.90      8.42 o 
   6   0   3        3.44        2.89      2.66 o 
  -6   1   3      171.59      230.64     27.76 o 
  -5   1   3       73.33       68.78     13.62 o 
  -4   1   3        2.42        3.24      1.74 o 
  -3   1   3      147.76      173.70     16.37 o 
  -2   1   3      461.67      499.86     53.08 o 
  -1   1   3      604.40      749.43    100.12 o 
   0   1   3       39.34       19.65     14.08 o 
   1   1   3      852.65      870.64    195.31 o 
   2   1   3        6.97        5.15      2.48 o 
   3   1   3       10.66        7.55      2.48 o 
   4   1   3        2.42        4.05      3.64 o 
   5   1   3       61.92       42.62      8.36 o 
   6   1   3       42.31       44.89     12.33 o 
  -6   2   3        3.58        3.29      1.82 o 
  -5   2   3        5.89        6.28      2.67 o 
  -4   2   3        0.29        0.19      0.63 o 
  -3   2   3      378.61      428.68     45.97 o 
  -2   2   3      935.94     1201.75    157.92 o 
  -1   2   3     1905.02     2443.59    454.27 o 
   0   2   3     2319.46      795.58   1105.52 o 
   1   2   3       42.01       37.32      6.80 o 
   2   2   3      319.94      316.91     40.28 o 
   3   2   3      109.13      109.13     13.99 o 
   4   2   3       15.83       13.76      3.68 o 
   5   2   3        3.18        2.17      1.72 o 
  -6   3   3       24.37       25.43      5.53 o 
  -5   3   3        5.96        5.96      2.14 o 
  -4   3   3       90.67       86.77      9.55 o 
  -3   3   3      162.96      174.09     17.35 o 
  -2   3   3       65.44       72.18      6.85 o 
  -1   3   3      352.49      468.38     46.44 o 
   0   3   3      202.38      200.25     27.46 o 
   1   3   3      157.15      171.49     60.42 o 
   2   3   3      140.99      144.62     34.42 o 
   3   3   3        8.95        8.61      3.15 o 
   4   3   3        3.59        2.91      1.39 o 
   5   3   3       11.46       10.15      4.12 o 
  -6   4   3        3.51        2.16      1.54 o 
  -5   4   3       45.75       44.23      7.08 o 
  -4   4   3      114.25      104.79     11.46 o 
  -3   4   3      359.31      338.21     34.30 o 
  -2   4   3     1129.86     1166.47    150.44 o 
  -1   4   3      156.44      160.42     17.89 o 
   0   4   3      448.05      644.71     82.02 o 
   1   4   3      521.36      637.63    144.14 o 
   2   4   3      123.46      133.56     25.96 o 
   3   4   3      371.93      387.50     49.80 o 
   4   4   3        0.34        0.21      1.31 o 
   5   4   3       24.74       26.44      8.46 o 
  -6   5   3        2.35        1.85      1.11 o 
  -5   5   3       24.42       20.79      3.91 o 
  -4   5   3        0.09        0.11      0.60 o 
  -3   5   3      147.41      131.69     15.17 o 
  -2   5   3       40.72       35.31      3.87 o 
  -1   5   3      321.38      315.47     51.79 o 
   0   5   3      545.70      649.17    107.27 o 
   1   5   3       41.86       42.96      6.80 o 
   2   5   3       79.62      118.94     27.42 o 
   3   5   3       62.67       57.14     12.48 o 
   4   5   3        2.95        2.79      2.04 o 
  -5   6   3       45.02       35.31      6.49 o 
  -4   6   3       14.39       12.92      2.13 o 
  -3   6   3       19.02       17.65      2.15 o 
  -2   6   3       99.24       89.68     12.41 o 
  -1   6   3      338.53      335.38     68.15 o 
   0   6   3       67.19       76.01     10.47 o 
   1   6   3        9.95       10.03      2.45 o 
   2   6   3        0.28        0.45      1.21 o 
   3   6   3        2.88        3.81      2.37 o 
   4   6   3       69.67       59.88      9.71 o 
  -5   7   3       13.42        9.56      1.94 o 
  -4   7   3       86.40       84.86     10.29 o 
  -3   7   3      203.75      181.20     29.77 o 
  -2   7   3      336.33      293.90     65.58 o 
  -1   7   3        6.87        5.28      1.70 o 
   0   7   3       12.13        9.75      2.95 o 
   1   7   3      145.96      167.40     26.57 o 
   2   7   3       99.65      144.97     27.79 o 
   3   7   3        9.98       10.14      2.86 o 
  -5   8   3        1.55        2.60      5.32 o 
  -4   8   3        0.01       -0.05      0.47 o 
  -3   8   3        0.06        0.25      0.39 o 
  -2   8   3      209.33      156.37     42.05 o 
  -1   8   3      121.09      124.01     24.41 o 
   0   8   3       14.44       15.00      3.52 o 
   1   8   3      172.91      195.66     40.55 o 
   2   8   3        0.05        0.30      1.07 o 
   3   8   3        3.01        1.32      1.37 o 
  -4   9   3       38.25       50.82     17.74 o 
  -3   9   3       39.39       37.32     20.40 o 
  -2   9   3       77.79       52.60      9.54 o 
  -1   9   3       46.10       57.16     18.46 o 
   0   9   3        2.10        2.83      1.42 o 
   1   9   3       42.74       63.98     17.85 o 
   2   9   3        0.01        0.45      1.44 o 
  -3  10   3       87.09       49.21     45.14 o 
  -2  10   3       20.46       41.43     25.31 o 
  -1  10   3       20.27       34.18     17.12 o 
   0  10   3       64.77      110.65     28.21 o 
   1  10   3       40.16       48.45     28.98 o 
   0 -11   4       11.91        5.59      4.78 o 
   1 -11   4       14.67       17.84      4.81 o 
   2 -11   4       29.61       45.17      8.70 o 
  -1 -10   4        7.91        8.42      6.88 o 
   0 -10   4      152.94       98.63     21.47 o 
   1 -10   4        2.73        2.54      1.45 o 
   2 -10   4        7.26        9.77      3.29 o 
   3 -10   4        5.92        7.24      2.68 o 
   4 -10   4        0.27        0.12      0.77 o 
  -2  -9   4        2.36        1.71      2.70 o 
  -1  -9   4       91.88       68.32     23.52 o 
   0  -9   4        0.09        0.10      0.79 o 
   1  -9   4        0.03        0.02      0.49 o 
   2  -9   4      162.90      207.43     23.43 o 
   3  -9   4        1.23        1.05      1.61 o 
   4  -9   4       24.62       26.56      6.80 o 
  -3  -8   4        0.42        0.32      2.82 o 
  -2  -8   4      143.19      113.47     21.69 o 
  -1  -8   4       80.76       63.58      7.04 o 
   0  -8   4      137.34      144.20     39.71 o 
   1  -8   4     1014.58     1235.13    211.14 o 
   2  -8   4        4.67        6.01      2.69 o 
   3  -8   4       44.90       43.54      7.65 o 
   4  -8   4       24.64       22.38      6.37 o 
   5  -8   4       16.13       18.22      4.96 o 
  -4  -7   4        3.42        3.72      4.89 o 
  -3  -7   4       16.16       21.80     14.03 o 
  -2  -7   4      149.67      125.22     20.67 o 
  -1  -7   4       20.41       18.10      3.67 o 
   0  -7   4        9.31        8.28      1.59 o 
   1  -7   4       48.37       50.06      6.61 o 
   2  -7   4      623.36      724.42     90.84 o 
   3  -7   4        1.21        1.05      1.36 o 
   4  -7   4        7.94        5.32      2.34 o 
   5  -7   4      147.12      198.80     31.81 o 
  -4  -6   4       28.08       28.38     11.79 o 
  -3  -6   4        1.03        1.62      4.71 o 
  -2  -6   4      218.16      181.70     27.74 o 
  -1  -6   4      151.21      154.86     25.18 o 
   0  -6   4      229.75      269.62     32.88 o 
   1  -6   4      152.78      144.61     15.00 o 
   2  -6   4       32.08       30.06      5.05 o 
   3  -6   4       17.68       17.78      4.55 o 
   4  -6   4       82.33       89.69     16.91 o 
   5  -6   4       19.26       19.14      6.39 o 
  -5  -5   4        7.55        7.35      5.58 o 
  -4  -5   4       67.95       68.58     20.81 o 
  -3  -5   4      549.34      560.22    107.24 o 
  -2  -5   4      188.33      205.40     51.93 o 
  -1  -5   4      392.08      293.22     67.09 o 
   0  -5   4      387.23      453.93     51.24 o 
   1  -5   4       72.39       64.73      7.29 o 
   2  -5   4      168.37      139.49     15.58 o 
   3  -5   4        0.00        0.28      1.08 o 
   4  -5   4       16.60       17.38      3.80 o 
   5  -5   4       22.64       24.40      6.00 o 
   6  -5   4       61.77       70.31     17.62 o 
  -5  -4   4        0.59        1.52      5.34 o 
  -4  -4   4        1.70        2.44      1.67 o 
  -3  -4   4        0.30       -0.11      1.78 o 
  -2  -4   4      255.81      309.18     72.18 o 
  -1  -4   4        5.65        1.94      2.17 o 
   0  -4   4        1.01        0.90      0.65 o 
   1  -4   4       41.89       61.61      6.53 o 
   2  -4   4       21.53       20.09      3.34 o 
   3  -4   4      293.22      312.80     58.70 o 
   4  -4   4       15.78       18.52      4.64 o 
   5  -4   4       21.48       30.39      8.92 o 
   6  -4   4       41.66       50.45      9.94 o 
  -5  -3   4       26.67       33.52      6.08 o 
  -4  -3   4       13.93       17.10      5.54 o 
  -3  -3   4      566.77      820.13    144.53 o 
  -2  -3   4     1656.42     1931.51    426.22 o 
  -1  -3   4      420.02      347.71     69.27 o 
   0  -3   4      939.28      994.70    122.18 o 
   1  -3   4     1117.21     1106.03    139.62 o 
   2  -3   4       41.57       47.81      6.37 o 
   3  -3   4      182.94      176.46     17.92 o 
   4  -3   4       11.52       11.53      3.00 o 
   5  -3   4       62.64       63.70     11.23 o 
   6  -3   4      122.85      158.76     23.86 o 
  -6  -2   4        3.77        3.73      5.21 o 
  -5  -2   4        1.18        0.70      1.26 o 
  -4  -2   4        4.88        6.13      1.83 o 
  -3  -2   4      115.18      118.46     12.93 o 
  -2  -2   4      204.07      249.54     25.25 o 
  -1  -2   4      354.04      310.67     57.67 o 
   0  -2   4     1428.50     1199.60    209.44 o 
   1  -2   4        4.69        3.23      1.73 o 
   2  -2   4      116.21      131.84     21.67 o 
   3  -2   4       45.85       52.25     12.25 o 
   4  -2   4       56.03       54.90     11.04 o 
   5  -2   4        1.83        3.62      3.62 o 
   6  -2   4        2.48        3.54      3.03 o 
  -6  -1   4       24.66       37.36      6.79 o 
  -5  -1   4       15.83       22.72      5.45 o 
  -4  -1   4      133.22      157.20     19.67 o 
  -3  -1   4       12.18       14.87      3.08 o 
  -2  -1   4      378.69      503.40     61.28 o 
  -1  -1   4      171.29      225.45     42.79 o 
   0  -1   4      520.26      337.36    174.21 o 
   1  -1   4       84.02       75.80     13.24 o 
   2  -1   4       43.78       41.81      6.56 o 
   3  -1   4       10.28        5.98      2.09 o 
   4  -1   4       40.40       38.19      7.99 o 
   5  -1   4       69.15       79.02     14.85 o 
   6  -1   4       50.86       66.22     20.70 o 
  -6   0   4       35.70       46.40      8.26 o 
  -5   0   4        4.93        8.08      3.84 o 
  -4   0   4        0.72        0.41      0.98 o 
  -3   0   4      708.80      864.14    123.41 o 
  -2   0   4     1780.82     2550.85    480.30 o 
  -1   0   4        3.72        9.91      3.48 o 
   0   0   4      476.27      356.49     61.40 o 
   1   0   4     1425.09     1510.74    296.84 o 
   2   0   4      834.96      874.81    125.82 o 
   3   0   4      144.76      153.83     19.14 o 
   4   0   4        8.07        9.32      4.58 o 
   5   0   4      151.05      127.59     37.54 o 
   6   0   4        0.55        1.04      2.46 o 
  -6   1   4        6.51        7.88      3.74 o 
  -5   1   4        0.15        0.09      0.52 o 
  -4   1   4      189.22      189.09     19.46 o 
  -3   1   4      546.13      564.95     63.23 o 
  -2   1   4      314.29      389.94     45.38 o 
  -1   1   4        0.51        0.16      0.33 o 
   0   1   4      410.78      363.18     99.89 o 
   1   1   4      636.42      706.01    113.23 o 
   2   1   4      139.00      174.51     21.34 o 
   3   1   4        1.45        1.96      1.90 o 
   4   1   4       21.84       17.04      4.59 o 
   5   1   4       86.48       74.70     11.26 o 
   6   1   4        2.15        1.67      2.29 o 
  -6   2   4        0.17        0.29      1.25 o 
  -5   2   4       22.20       18.59      4.07 o 
  -4   2   4       93.04       94.92     10.76 o 
  -3   2   4       20.61       20.54      3.60 o 
  -2   2   4       48.66       56.22      5.20 o 
  -1   2   4      415.56      540.43    127.95 o 
   0   2   4       91.90       44.00     39.88 o 
   1   2   4       50.28       46.66      8.80 o 
   2   2   4      229.05      249.37     29.76 o 
   3   2   4      163.27      162.77     23.24 o 
   4   2   4       84.08       66.06     21.51 o 
   5   2   4       11.82        9.97      4.26 o 
  -6   3   4        0.86        1.24      1.25 o 
  -5   3   4       30.00       29.38      5.26 o 
  -4   3   4      115.84      108.96     12.76 o 
  -3   3   4      707.33      679.44     77.90 o 
  -2   3   4      477.12      527.57     55.30 o 
  -1   3   4      236.01      230.22     65.33 o 
   0   3   4       17.14       18.81      3.30 o 
   1   3   4      658.53      733.34    120.88 o 
   2   3   4       31.62       25.76      5.82 o 
   3   3   4       96.47       95.40     13.02 o 
   4   3   4       56.36       51.16      9.58 o 
   5   3   4       16.13       13.15      3.86 o 
  -6   4   4       75.23       57.66     17.17 o 
  -5   4   4       57.94       53.57      7.63 o 
  -4   4   4       11.18        8.90      2.08 o 
  -3   4   4      860.05      873.49    107.03 o 
  -2   4   4      326.97      362.42     35.06 o 
  -1   4   4       17.36       11.28      3.43 o 
   0   4   4      286.63      413.66     49.50 o 
   1   4   4       76.93       76.14     13.00 o 
   2   4   4        9.74       11.15      3.45 o 
   3   4   4      146.30      145.71     18.96 o 
   4   4   4        0.18        0.11      0.49 o 
   5   4   4        0.52        0.57      2.48 o 
  -6   5   4        8.18        6.02      2.60 o 
  -5   5   4       13.00       10.46      1.87 o 
  -4   5   4       44.48       37.03      5.30 o 
  -3   5   4      440.62      449.93     49.08 o 
  -2   5   4        0.13        0.10      0.16 o 
  -1   5   4       60.68       67.31      6.00 o 
   0   5   4       10.18        8.32      1.61 o 
   1   5   4       87.36      119.81     17.15 o 
   2   5   4      159.79      195.43     49.96 o 
   3   5   4       77.21       76.09     13.74 o 
   4   5   4        6.88        7.77      3.74 o 
  -5   6   4      101.89       84.56     10.67 o 
  -4   6   4      277.72      248.95     32.21 o 
  -3   6   4        0.66        0.24      0.48 o 
  -2   6   4       79.28       71.06     13.18 o 
  -1   6   4      149.32      153.63     25.56 o 
   0   6   4       39.36       45.77      7.53 o 
   1   6   4       23.80       23.88      4.19 o 
   2   6   4       71.27       72.44     11.80 o 
   3   6   4       46.44       43.31     10.89 o 
   4   6   4       47.23       55.98     15.88 o 
  -5   7   4        9.69        6.87      6.96 o 
  -4   7   4       38.76       37.28      6.82 o 
  -3   7   4      150.65      138.86     13.57 o 
  -2   7   4      566.92      465.96    132.38 o 
  -1   7   4        1.76        1.86      0.91 o 
   0   7   4       44.35       44.55      8.97 o 
   1   7   4      190.66      226.16     40.27 o 
   2   7   4      107.95      111.73     16.63 o 
   3   7   4        1.13        1.20      2.82 o 
  -5   8   4       12.40       11.24      7.36 o 
  -4   8   4        9.65       11.63      7.52 o 
  -3   8   4      114.19       93.10     52.88 o 
  -2   8   4        0.09        0.14      0.28 o 
  -1   8   4      144.64      155.77     33.03 o 
   0   8   4        3.00        4.43      1.47 o 
   1   8   4      172.82      211.96     35.05 o 
   2   8   4      487.99      418.33     68.39 o 
   3   8   4        6.29        5.90      3.32 o 
  -4   9   4       76.97       61.89     29.96 o 
  -3   9   4       85.08       60.73     62.06 o 
  -2   9   4       25.41       34.08     19.05 o 
  -1   9   4       17.26       10.49     11.40 o 
   0   9   4       31.79       35.53     10.54 o 
   1   9   4       19.18       23.10      6.20 o 
   2   9   4       27.31       40.25     12.31 o 
  -3  10   4       63.66       54.14     42.56 o 
  -2  10   4        0.04       -0.13      2.28 o 
  -1  10   4       14.71       26.50     27.76 o 
   0  10   4        2.11        2.59      7.33 o 
   0 -11   5        0.43        0.07      0.78 o 
   1 -11   5        0.02       -0.02      1.35 o 
   2 -11   5       38.42       51.96      9.28 o 
  -1 -10   5        7.57        7.16      4.54 o 
   0 -10   5      180.02      124.54     27.57 o 
   1 -10   5       97.36       84.25      9.43 o 
   2 -10   5        2.06        1.79      1.47 o 
   3 -10   5       52.96       66.81     12.20 o 
  -2  -9   5        1.60        1.57      2.90 o 
  -1  -9   5      101.36       72.16     18.17 o 
   0  -9   5       11.47       10.99      2.91 o 
   1  -9   5      374.18      395.13     64.20 o 
   2  -9   5        5.25        7.23      2.63 o 
   3  -9   5        2.83        4.25      2.47 o 
   4  -9   5       66.74       82.73     13.65 o 
  -3  -8   5       36.27       37.70     10.22 o 
  -2  -8   5       27.69       23.63      7.03 o 
  -1  -8   5        5.50        7.15      4.53 o 
   0  -8   5        3.89        4.21      1.35 o 
   1  -8   5        0.34        0.38      0.75 o 
   2  -8   5        0.32        0.54      1.06 o 
   3  -8   5       38.86       44.00      7.03 o 
   4  -8   5       27.08       36.99     10.21 o 
   5  -8   5        9.12        8.41      3.63 o 
  -4  -7   5       12.85       10.53      9.78 o 
  -3  -7   5      151.97      152.71     27.66 o 
  -2  -7   5      317.71      454.05    145.57 o 
  -1  -7   5       26.38       14.64      9.32 o 
   0  -7   5       14.87       17.66      3.41 o 
   1  -7   5      278.05      277.38     30.72 o 
   2  -7   5      607.19      687.78     85.75 o 
   3  -7   5       81.70       97.93     15.79 o 
   4  -7   5        7.87        7.73      2.58 o 
   5  -7   5      195.32      268.01     53.79 o 
  -4  -6   5      203.37      183.60     37.08 o 
  -3  -6   5       18.24       13.90      5.85 o 
  -2  -6   5       82.08       85.29     27.76 o 
  -1  -6   5       79.75       66.03     14.53 o 
   0  -6   5        1.77        1.63      0.94 o 
   1  -6   5       52.39       56.67      6.73 o 
   2  -6   5       95.38      103.73     13.04 o 
   3  -6   5       27.91       27.05      4.67 o 
   4  -6   5       63.18       72.87     14.39 o 
   5  -6   5       43.24       60.52     17.07 o 
  -5  -5   5        0.09        0.74      3.03 o 
  -4  -5   5        0.17        0.20      2.81 o 
  -3  -5   5        3.44        2.85      3.38 o 
  -2  -5   5       86.79       98.22     27.70 o 
  -1  -5   5       17.22        9.52      7.60 o 
   0  -5   5      146.17      180.13     20.85 o 
   1  -5   5      235.79      220.04     30.49 o 
   2  -5   5       53.47       45.08      6.66 o 
   3  -5   5      109.16      121.64     18.59 o 
   4  -5   5       68.54       81.90     11.17 o 
   5  -5   5        2.07        2.29      1.87 o 
   6  -5   5        1.24        1.57      2.17 o 
  -5  -4   5       33.88       43.62     18.66 o 
  -4  -4   5       31.85       30.87      6.12 o 
  -3  -4   5     1217.40     1318.36    274.33 o 
  -2  -4   5       73.89       77.96     15.15 o 
  -1  -4   5        0.02        0.21      1.19 o 
   0  -4   5     1053.75     1339.04    181.98 o 
   1  -4   5      135.23      140.02     14.81 o 
   2  -4   5      606.77      643.37     99.01 o 
   3  -4   5      203.71      202.33     31.30 o 
   4  -4   5       57.59       64.52     17.07 o 
   5  -4   5       80.90      104.71     28.97 o 
   6  -4   5       32.93       49.79     16.19 o 
  -5  -3   5       50.27       68.80     23.48 o 
  -4  -3   5        4.55        4.60      2.62 o 
  -3  -3   5      522.89      719.43    121.41 o 
  -2  -3   5       76.33       78.80     12.66 o 
  -1  -3   5      102.48      122.80     13.37 o 
   0  -3   5        2.71        2.74      1.38 o 
   1  -3   5      172.74      181.51     29.76 o 
   2  -3   5       53.13       43.93      5.94 o 
   3  -3   5       28.53       31.56      6.81 o 
   4  -3   5       36.40       30.75      6.63 o 
   5  -3   5       12.84       13.44      3.91 o 
   6  -3   5       25.63       23.96      5.81 o 
  -5  -2   5        6.79        8.77      2.55 o 
  -4  -2   5       74.82       97.63     13.32 o 
  -3  -2   5       31.11       35.09      5.06 o 
  -2  -2   5      139.91      147.18     15.94 o 
  -1  -2   5        0.01        0.19      0.44 o 
   0  -2   5      375.97      278.98     77.88 o 
   1  -2   5      360.87      343.74     45.52 o 
   2  -2   5       20.82       16.15      2.62 o 
   3  -2   5      493.21      560.38     73.92 o 
   4  -2   5      154.00      148.75     25.08 o 
   5  -2   5       17.00       19.91      5.35 o 
   6  -2   5        0.58        0.71      2.19 o 
  -6  -1   5       19.78       24.24      6.76 o 
  -5  -1   5       69.09       91.54     12.35 o 
  -4  -1   5      832.41      977.22    147.89 o 
  -3  -1   5      220.80      269.54     31.50 o 
  -2  -1   5      203.82      232.03     21.28 o 
  -1  -1   5      624.12      637.00    160.09 o 
   0  -1   5       26.77       27.47      5.54 o 
   1  -1   5      504.74      415.36     71.85 o 
   2  -1   5      144.17      162.32     18.85 o 
   3  -1   5      109.25       76.05     17.72 o 
   4  -1   5      116.65      108.81     20.75 o 
   5  -1   5        0.03        0.02      0.64 o 
   6  -1   5        2.94        1.14      2.00 o 
  -6   0   5       26.34       42.13     10.48 o 
  -5   0   5       56.14       69.80      9.84 o 
  -4   0   5        8.08       10.35      2.58 o 
  -3   0   5        6.79        6.09      2.06 o 
  -2   0   5      295.92      377.17     46.71 o 
  -1   0   5      816.80      992.78    283.70 o 
   0   0   5      546.62      546.21     81.69 o 
   1   0   5      282.85      282.69     38.51 o 
   2   0   5     1585.60     1647.28    281.13 o 
   3   0   5        1.68        1.56      1.58 o 
   4   0   5        0.16       -0.06      0.66 o 
   5   0   5       70.59       52.09     13.39 o 
   6   0   5        0.10        0.13      1.26 o 
  -6   1   5       57.34       76.09     16.30 o 
  -5   1   5       38.66       47.81      7.09 o 
  -4   1   5       32.23       30.32      5.99 o 
  -3   1   5      312.73      384.73     48.66 o 
  -2   1   5      327.72      454.35     56.80 o 
  -1   1   5      932.92     1018.60    340.42 o 
   0   1   5     1414.53     1607.64    318.93 o 
   1   1   5      558.56      571.68     86.41 o 
   2   1   5     1382.39     1213.75    218.20 o 
   3   1   5       33.62       27.66      4.59 o 
   4   1   5        0.34        0.24      0.90 o 
   5   1   5       29.59       27.87      6.74 o 
  -6   2   5       27.35       24.15      4.33 o 
  -5   2   5      131.22      152.20     22.13 o 
  -4   2   5      474.36      512.51     57.89 o 
  -3   2   5       19.47       20.43      4.04 o 
  -2   2   5       14.99       14.36      2.81 o 
  -1   2   5      198.05      313.48     68.09 o 
   0   2   5      513.71      416.10     55.21 o 
   1   2   5        8.94       17.48      2.86 o 
   2   2   5        8.87       10.77      2.84 o 
   3   2   5      172.32      169.44     29.80 o 
   4   2   5        5.83        5.79      2.73 o 
   5   2   5        5.72        4.16      2.32 o 
  -6   3   5       52.42       58.79     10.52 o 
  -5   3   5       18.51       19.28      3.51 o 
  -4   3   5       65.38       62.51      7.38 o 
  -3   3   5      302.88      329.63     34.34 o 
  -2   3   5       52.94       49.80      5.39 o 
  -1   3   5       49.16       77.08     19.16 o 
   0   3   5        0.24        0.18      0.17 o 
   1   3   5      412.47      446.99     99.37 o 
   2   3   5      319.53      306.88     98.90 o 
   3   3   5       40.95       35.64      6.38 o 
   4   3   5       20.67       21.28      5.52 o 
   5   3   5       52.53       36.50      8.65 o 
  -6   4   5      243.61      272.83     36.66 o 
  -5   4   5       90.27       65.76     14.49 o 
  -4   4   5       27.00       22.59      3.64 o 
  -3   4   5      235.04      197.32     24.30 o 
  -2   4   5      236.11      224.72     69.59 o 
  -1   4   5      678.28     1066.35    305.45 o 
   0   4   5       24.94       27.97      4.35 o 
   1   4   5      284.40      322.05     67.48 o 
   2   4   5      166.00      124.68     44.06 o 
   3   4   5        3.70        3.72      2.00 o 
   4   4   5        0.06       -0.01      0.75 o 
   5   4   5        8.15        7.45      3.07 o 
  -6   5   5       78.40       83.87     10.35 o 
  -5   5   5       16.44       13.25      3.32 o 
  -4   5   5        3.17        4.06      0.99 o 
  -3   5   5      308.87      265.29     28.31 o 
  -2   5   5        6.99        4.76      3.62 o 
  -1   5   5       78.98      100.72     36.65 o 
   0   5   5       44.32       43.36      4.83 o 
   1   5   5      204.42      257.49     43.06 o 
   2   5   5      111.17      112.11     22.19 o 
   3   5   5      115.06      117.86     35.28 o 
   4   5   5        0.39        0.44      2.16 o 
  -5   6   5       36.56       31.63     10.67 o 
  -4   6   5      355.28      298.02     39.86 o 
  -3   6   5        0.82        1.24      0.51 o 
  -2   6   5       48.68       43.57     17.46 o 
  -1   6   5      124.68      144.61     23.96 o 
   0   6   5       88.03       90.53     16.86 o 
   1   6   5      211.81      244.45     28.99 o 
   2   6   5        1.50        1.91      3.25 o 
   3   6   5        6.12        7.76      3.49 o 
   4   6   5        4.14        4.52      4.43 o 
  -5   7   5        9.64        9.22      7.60 o 
  -4   7   5       12.89       16.32      8.37 o 
  -3   7   5       43.38       30.68      9.32 o 
  -2   7   5        3.56        2.52      2.99 o 
  -1   7   5      348.67      429.29     51.61 o 
   0   7   5      545.74      574.98    127.41 o 
   1   7   5       32.63       32.86     11.67 o 
   2   7   5       60.40       68.11      9.46 o 
   3   7   5        2.49        1.08      1.99 o 
  -4   8   5        7.35       12.21      6.62 o 
  -3   8   5       32.99       20.79      9.25 o 
  -2   8   5        5.91        8.73     12.17 o 
  -1   8   5      391.14      489.94     64.18 o 
   0   8   5       44.40       39.41      9.19 o 
   1   8   5       76.17       78.58     16.59 o 
   2   8   5      319.91      276.42     47.67 o 
  -4   9   5       37.79       27.06     26.10 o 
  -3   9   5        1.29        1.66      2.94 o 
  -2   9   5        0.29        0.12      3.30 o 
  -1   9   5        8.77       16.62     15.80 o 
   0   9   5       27.54       48.66     19.72 o 
   1   9   5       93.11      130.66     51.74 o 
  -2  10   5      109.45      196.59     91.11 o 
  -1  10   5       46.36      108.84     44.99 o 
   0  10   5       61.91      135.19     68.44 o 
   1 -11   6       38.93       41.42     24.67 o 
  -1 -10   6       36.25       27.87     10.44 o 
   0 -10   6      108.22       70.41     17.34 o 
   1 -10   6       10.68       16.72      4.24 o 
   2 -10   6        3.20        2.49      2.31 o 
   3 -10   6       47.91       67.63     16.24 o 
  -2  -9   6        0.11        0.25      1.40 o 
  -1  -9   6        0.50       -0.08      2.43 o 
   0  -9   6        3.66        5.37      2.10 o 
   1  -9   6       32.92       40.80      6.04 o 
   2  -9   6       84.16      120.76     15.02 o 
   3  -9   6       30.74       38.27      6.52 o 
   4  -9   6        9.74       11.18      4.22 o 
  -3  -8   6       13.64       12.87      7.48 o 
  -2  -8   6       24.29       21.27      9.86 o 
  -1  -8   6       21.47       13.95      6.74 o 
   0  -8   6        1.74        1.69      1.00 o 
   1  -8   6       73.10       93.06     12.26 o 
   2  -8   6      219.10      312.83     35.52 o 
   3  -8   6        9.97       12.80      3.76 o 
   4  -8   6       62.37       81.59     17.89 o 
   5  -8   6       23.47       32.39      9.07 o 
  -4  -7   6       42.28       33.53     10.61 o 
  -3  -7   6        3.46        3.40      4.78 o 
  -2  -7   6       17.50       16.39      6.69 o 
  -1  -7   6      230.76      149.43     31.19 o 
   0  -7   6       11.06       15.21      2.40 o 
   1  -7   6        0.03        0.24      0.87 o 
   2  -7   6      369.03      448.44     51.11 o 
   3  -7   6        0.15        0.10      0.83 o 
   4  -7   6       37.82       36.13      8.80 o 
   5  -7   6        0.71        0.20      1.31 o 
  -4  -6   6      196.34      171.13     31.44 o 
  -3  -6   6       77.90       83.44     16.98 o 
  -2  -6   6       24.55       19.31     13.03 o 
  -1  -6   6        7.86        2.20      2.71 o 
   0  -6   6       66.29       72.76     12.17 o 
   1  -6   6      199.62      214.55     26.22 o 
   2  -6   6      169.12      174.25     21.93 o 
   3  -6   6        8.16        8.71      2.89 o 
   4  -6   6       20.48       23.06      5.98 o 
   5  -6   6        7.01        9.38      4.41 o 
  -5  -5   6       35.44       34.17     10.32 o 
  -4  -5   6       80.39       68.92     14.02 o 
  -3  -5   6        7.72        8.90      4.98 o 
  -2  -5   6        0.00        0.05      1.10 o 
  -1  -5   6        6.10        5.23      3.58 o 
   0  -5   6      609.83      707.05    158.83 o 
   1  -5   6      470.17      559.44     91.72 o 
   2  -5   6       37.56       33.40      5.24 o 
   3  -5   6       79.08       83.97     18.80 o 
   4  -5   6       22.81       28.46      7.46 o 
   5  -5   6        2.22        1.63      1.75 o 
  -5  -4   6       14.98       15.50      7.96 o 
  -4  -4   6        1.34        1.10      2.95 o 
  -3  -4   6       37.69       41.99     10.02 o 
  -2  -4   6       66.20       47.46     11.69 o 
  -1  -4   6      560.15      470.67    103.46 o 
   0  -4   6        0.26        2.73      1.22 o 
   1  -4   6       23.33       30.28      3.77 o 
   2  -4   6       76.10       65.43     13.68 o 
   3  -4   6       11.07       13.33      3.30 o 
   4  -4   6        2.32        5.53      2.58 o 
   5  -4   6       12.30       14.38      4.74 o 
   6  -4   6        1.06        1.83      2.39 o 
  -5  -3   6        8.56       11.48      9.68 o 
  -4  -3   6        1.18        0.82      0.46 o 
  -3  -3   6      120.35      120.25     14.60 o 
  -2  -3   6      150.93      133.52     34.10 o 
  -1  -3   6      246.52      300.19     65.90 o 
   0  -3   6       19.70       12.08      2.77 o 
   1  -3   6      684.66      787.98    151.99 o 
   2  -3   6      474.73      478.63     98.76 o 
   3  -3   6       78.69       83.10     10.01 o 
   4  -3   6       62.76       64.13     10.52 o 
   5  -3   6       45.11       42.32      8.93 o 
   6  -3   6        5.16        4.17      3.07 o 
  -5  -2   6       92.63      116.57     15.35 o 
  -4  -2   6       18.34       21.79      3.68 o 
  -3  -2   6       27.82       29.35      3.74 o 
  -2  -2   6      117.88      106.69     12.64 o 
  -1  -2   6       36.29       43.70      7.07 o 
   0  -2   6      413.75      463.59     83.22 o 
   1  -2   6      875.73      766.51    173.62 o 
   2  -2   6       53.77       40.05     10.88 o 
   3  -2   6      178.28      181.80     37.46 o 
   4  -2   6       14.13       16.43      4.33 o 
   5  -2   6        4.81        3.17      2.27 o 
   6  -2   6       13.53       11.68      5.49 o 
  -6  -1   6        8.69       11.23      3.37 o 
  -5  -1   6        5.30        4.46      1.95 o 
  -4  -1   6        4.17        3.48      1.66 o 
  -3  -1   6        0.06        0.20      0.70 o 
  -2  -1   6        0.81        0.52      1.02 o 
  -1  -1   6       46.86       52.51      9.42 o 
   0  -1   6      297.19      296.03     52.04 o 
   1  -1   6      122.37       98.23     16.46 o 
   2  -1   6       21.51       16.84      3.39 o 
   3  -1   6       81.42       74.25      9.21 o 
   4  -1   6       16.04       14.42      3.41 o 
   5  -1   6       16.93       15.17      4.09 o 
   6  -1   6       70.69       59.79     28.02 o 
  -6   0   6       41.61       57.10     10.13 o 
  -5   0   6       41.44       41.11      5.84 o 
  -4   0   6       42.24       41.44      6.31 o 
  -3   0   6       26.69       27.57      5.73 o 
  -2   0   6      229.92      241.16     22.94 o 
  -1   0   6     4326.22     5467.93   1306.63 o 
   0   0   6      480.16      444.30     63.69 o 
   1   0   6        7.59        5.10      1.77 o 
   2   0   6     1137.04     1162.79    178.75 o 
   3   0   6       20.04       20.24      4.74 o 
   4   0   6        4.38        2.88      2.12 o 
   5   0   6        8.08        7.81      4.37 o 
  -6   1   6       58.44       70.62     10.51 o 
  -5   1   6        5.66        9.37      3.93 o 
  -4   1   6       16.59       15.54      3.46 o 
  -3   1   6        7.67        7.29      3.03 o 
  -2   1   6       18.65       18.72      2.26 o 
  -1   1   6      342.29      243.53    184.94 o 
   0   1   6      296.28      382.00     50.70 o 
   1   1   6      163.72      142.76     31.45 o 
   2   1   6      463.29      494.41     97.71 o 
   3   1   6       72.52       67.03     12.75 o 
   4   1   6        0.29        0.21      1.16 o 
   5   1   6        1.43        0.63      2.18 o 
  -6   2   6        8.22        7.87      2.97 o 
  -5   2   6       22.63       24.44      5.49 o 
  -4   2   6        9.97        9.39      3.06 o 
  -3   2   6      224.27      253.90     31.32 o 
  -2   2   6      363.19      376.63     37.25 o 
  -1   2   6        2.99        3.18      0.57 o 
   0   2   6      785.98      925.01    156.23 o 
   1   2   6      560.07      711.67    115.64 o 
   2   2   6       60.51       55.81     11.03 o 
   3   2   6       34.95       34.93      7.58 o 
   4   2   6       28.55       26.52      7.04 o 
   5   2   6       47.88       40.81     14.62 o 
  -6   3   6       42.65       50.16     10.59 o 
  -5   3   6        6.10        7.17      3.33 o 
  -4   3   6       75.61       73.98      9.63 o 
  -3   3   6        7.87        7.29      2.32 o 
  -2   3   6      367.52      369.58     40.03 o 
  -1   3   6      359.38      666.40    165.53 o 
   0   3   6      438.71      196.28    172.57 o 
   1   3   6       92.38       80.41      9.60 o 
   2   3   6       12.02       12.08      3.67 o 
   3   3   6        0.41        0.45      1.25 o 
   4   3   6      241.63      206.09     38.02 o 
   5   3   6       36.83       32.32     10.47 o 
  -6   4   6      105.02      123.42     21.22 o 
  -5   4   6        6.09        4.74      3.70 o 
  -4   4   6       28.85       23.25      3.79 o 
  -3   4   6      145.38      161.54     21.67 o 
  -2   4   6      313.50      324.92    120.60 o 
  -1   4   6      145.86      203.48     48.24 o 
   0   4   6        0.95        0.70      0.95 o 
   1   4   6      105.43      112.90     22.69 o 
   2   4   6       59.51       50.88     17.61 o 
   3   4   6        1.36        1.09      1.21 o 
   4   4   6        5.79        3.97      2.11 o 
  -5   5   6        5.11        4.81      2.63 o 
  -4   5   6      102.04       80.34     14.47 o 
  -3   5   6       86.82       67.82     11.56 o 
  -2   5   6      237.91      195.50     90.34 o 
  -1   5   6      494.19      774.68    203.24 o 
   0   5   6      337.55      439.84     51.54 o 
   1   5   6       54.22       68.15     13.94 o 
   2   5   6        0.09        0.06      1.81 o 
   3   5   6        0.05        0.01      0.62 o 
   4   5   6       15.74       17.54      6.11 o 
  -5   6   6        1.68        4.26      7.67 o 
  -4   6   6        3.78        4.86      1.08 o 
  -3   6   6       48.44       47.91     24.35 o 
  -2   6   6      212.29      345.20     89.70 o 
  -1   6   6      154.52      213.66     53.44 o 
   0   6   6       68.26       77.86     12.56 o 
   1   6   6       13.25       16.50      4.19 o 
   2   6   6        3.63        5.25      3.19 o 
   3   6   6       46.52       47.46     11.39 o 
  -5   7   6        0.02        0.86      4.11 o 
  -4   7   6        8.05        6.06      5.14 o 
  -3   7   6       61.08       42.22     26.22 o 
  -2   7   6       80.82      122.36     39.39 o 
  -1   7   6       86.65      120.25     53.25 o 
   0   7   6       61.93       77.48     16.54 o 
   1   7   6      361.35      383.77     85.15 o 
   2   7   6      149.96      198.83     31.90 o 
   3   7   6       10.25        8.06      3.78 o 
  -4   8   6       16.62       10.34     10.85 o 
  -3   8   6        2.90        3.64      3.79 o 
  -2   8   6       47.70       98.72     60.24 o 
  -1   8   6      141.05      214.95     81.97 o 
   0   8   6        0.57        1.12      0.70 o 
   1   8   6       49.83       48.95     11.69 o 
   2   8   6        5.33        6.49      3.77 o 
  -3   9   6       84.65       91.66     30.34 o 
  -2   9   6      146.76      266.17     89.27 o 
  -1   9   6       37.13       55.67     49.36 o 
   0   9   6       44.50       72.61     27.35 o 
   1   9   6       16.08       32.34     24.96 o 
  -1 -10   7       13.69       12.39     14.13 o 
   0 -10   7       26.28       11.75      7.64 o 
   1 -10   7      227.12      349.88     45.08 o 
   2 -10   7        4.22        6.51      4.10 o 
   3 -10   7       10.01       13.17      4.21 o 
  -2  -9   7        5.51        4.56      4.54 o 
  -1  -9   7        5.79        4.01      4.52 o 
   0  -9   7      136.07       85.60     18.99 o 
   1  -9   7       21.70       29.87      4.73 o 
   2  -9   7        0.90        1.86      2.42 o 
   3  -9   7       71.45       99.82     16.99 o 
   4  -9   7       13.04       20.53      5.99 o 
  -3  -8   7       18.22       21.36      9.86 o 
  -2  -8   7       40.50       53.99     24.17 o 
  -1  -8   7       37.06       27.95      9.92 o 
   0  -8   7       40.13       61.66      9.00 o 
   1  -8   7        0.04        0.34      0.99 o 
   2  -8   7        0.63        0.42      1.23 o 
   3  -8   7       90.34      106.59     20.93 o 
   4  -8   7       32.24       47.26      9.53 o 
  -4  -7   7        0.02        0.05      3.48 o 
  -3  -7   7       13.99       14.61      9.13 o 
  -2  -7   7       19.64       12.82      6.75 o 
  -1  -7   7      359.30      238.33     52.49 o 
   0  -7   7       33.11       39.35      6.01 o 
   1  -7   7       97.65      125.61     17.01 o 
   2  -7   7      404.58      483.45     83.89 o 
   3  -7   7       20.64       25.93      7.35 o 
   4  -7   7        2.20        2.77      2.80 o 
   5  -7   7        1.39        0.91      1.51 o 
  -4  -6   7       19.57       20.58     11.19 o 
  -3  -6   7        1.59        1.56      3.05 o 
  -2  -6   7       37.80       36.27     11.27 o 
  -1  -6   7      490.08      344.08     83.35 o 
   0  -6   7        0.40        0.11      0.72 o 
   1  -6   7        3.43        3.54      1.44 o 
   2  -6   7       43.91       55.14     10.53 o 
   3  -6   7       77.49       86.13     13.15 o 
   4  -6   7        5.56        6.12      2.88 o 
   5  -6   7        3.15        4.67      3.71 o 
  -4  -5   7        2.39        2.28      3.95 o 
  -3  -5   7      152.52      153.65     30.06 o 
  -2  -5   7       49.29       36.84     16.19 o 
  -1  -5   7        3.91        4.20      3.12 o 
   0  -5   7       99.34       86.77     15.94 o 
   1  -5   7       53.45       55.35      5.67 o 
   2  -5   7        0.27        0.52      0.98 o 
   3  -5   7        9.23        6.81      2.67 o 
   4  -5   7       33.92       44.54     10.31 o 
   5  -5   7       53.94       62.04     11.28 o 
  -5  -4   7        2.37        2.35      3.44 o 
  -4  -4   7        1.80        2.21      3.39 o 
  -3  -4   7        0.03        0.17      1.31 o 
  -2  -4   7      430.59      350.32     76.97 o 
  -1  -4   7      294.16      328.60     54.08 o 
   0  -4   7      296.02      224.46     87.83 o 
   1  -4   7      233.16      177.50     59.69 o 
   2  -4   7        2.82        3.46      1.65 o 
   3  -4   7       74.00       62.79     13.54 o 
   4  -4   7      153.43      153.94     31.90 o 
   5  -4   7        3.30        6.43      4.05 o 
  -5  -3   7      103.49       93.82     20.31 o 
  -4  -3   7       36.95       37.08      5.34 o 
  -3  -3   7       51.61       54.88      6.51 o 
  -2  -3   7      713.13      680.43    123.96 o 
  -1  -3   7      169.11      167.72     42.59 o 
   0  -3   7       57.36       42.67     12.07 o 
   1  -3   7      456.99      458.38     57.10 o 
   2  -3   7       50.41       40.14      5.83 o 
   3  -3   7       15.83       18.89      4.19 o 
   4  -3   7        0.79        0.36      1.11 o 
   5  -3   7        5.38        1.57      3.83 o 
  -5  -2   7        2.93        2.17      1.35 o 
  -4  -2   7        7.09        8.80      1.86 o 
  -3  -2   7       83.42       81.84     10.03 o 
  -2  -2   7      415.22      430.60    122.14 o 
  -1  -2   7      359.15      410.49    116.64 o 
   0  -2   7      150.47      158.44     25.80 o 
   1  -2   7       37.31       34.11      6.73 o 
   2  -2   7      308.46      298.02     45.43 o 
   3  -2   7       37.51       35.83     10.74 o 
   4  -2   7      135.65      118.75     19.07 o 
   5  -2   7      101.20       92.82     17.50 o 
  -5  -1   7        0.09       -0.01      0.31 o 
  -4  -1   7       88.47      116.93     16.27 o 
  -3  -1   7      625.08      696.61     84.92 o 
  -2  -1   7      243.65      246.62     75.78 o 
  -1  -1   7        0.25        0.58      0.80 o 
   0  -1   7      153.30      122.84     21.30 o 
   1  -1   7        8.24        9.50      2.34 o 
   2  -1   7        6.47        4.65      2.09 o 
   3  -1   7        8.60        9.77      4.48 o 
   4  -1   7       50.78       40.72      7.97 o 
   5  -1   7       19.76       19.55      5.83 o 
  -6   0   7        0.00        0.04      0.46 o 
  -5   0   7       41.52       42.60      6.03 o 
  -4   0   7        8.10       12.07      3.35 o 
  -3   0   7       64.53       62.70      6.42 o 
  -2   0   7      190.36      198.54     32.43 o 
  -1   0   7      603.28      841.04    122.73 o 
   0   0   7      340.72      445.61    110.81 o 
   1   0   7      163.80      159.57     45.94 o 
   2   0   7      145.51      149.41     19.07 o 
   3   0   7       39.80       38.13      6.46 o 
   4   0   7        3.11        2.10      1.73 o 
   5   0   7        0.10        0.02      0.71 o 
  -6   1   7        1.37        1.01      1.09 o 
  -5   1   7      103.98      107.88     13.01 o 
  -4   1   7      101.96      122.99     14.99 o 
  -3   1   7       23.32       22.45      2.90 o 
  -2   1   7       87.39       83.47      8.96 o 
  -1   1   7      609.23      731.60    187.94 o 
   0   1   7      739.69      656.50    100.85 o 
   1   1   7      358.75      390.85     56.14 o 
   2   1   7       31.81       33.06      5.69 o 
   3   1   7      841.51      917.88    141.79 o 
   4   1   7      269.13      274.41     41.26 o 
   5   1   7       21.15       22.09      6.70 o 
  -6   2   7       43.23       49.66      9.04 o 
  -5   2   7        3.97        3.85      2.05 o 
  -4   2   7       57.85       69.21      9.96 o 
  -3   2   7      534.00      562.17     72.79 o 
  -2   2   7      341.62      317.37     62.51 o 
  -1   2   7      611.78      236.50    419.28 o 
   0   2   7      296.41      292.55     53.01 o 
   1   2   7       50.82       48.83      7.55 o 
   2   2   7        6.87        7.57      2.58 o 
   3   2   7       85.56       79.82     11.37 o 
   4   2   7       11.45       11.73      6.18 o 
   5   2   7       11.24        7.04      3.09 o 
  -6   3   7       16.00       18.39      5.57 o 
  -5   3   7        0.12        0.44      1.46 o 
  -4   3   7       94.74       93.27     12.52 o 
  -3   3   7       59.35       57.73      6.49 o 
  -2   3   7       74.66       97.20     34.51 o 
  -1   3   7        5.74        9.78     13.93 o 
   0   3   7       12.64        8.64      3.50 o 
   1   3   7        4.78        3.60      1.62 o 
   2   3   7      130.27      139.61     21.11 o 
   3   3   7        3.71        3.80      2.76 o 
   4   3   7       31.00       26.47     15.91 o 
   5   3   7       74.30       49.31     26.36 o 
  -5   4   7      468.99      545.42     83.35 o 
  -4   4   7      115.84      115.88     16.85 o 
  -3   4   7        2.53        2.22      0.38 o 
  -2   4   7     1953.18     3337.94   1244.64 o 
  -1   4   7       12.78       14.19     18.56 o 
   0   4   7      326.42      376.00     61.59 o 
   1   4   7       28.23       27.37      6.63 o 
   2   4   7       73.10       68.11     11.73 o 
   3   4   7       80.59       72.86     10.13 o 
   4   4   7       56.34       39.30     12.81 o 
  -5   5   7      119.28      136.59     27.76 o 
  -4   5   7       34.55       32.76      7.97 o 
  -3   5   7       94.42       75.87     39.43 o 
  -2   5   7      169.23      247.95     63.38 o 
  -1   5   7      237.56      362.66     93.35 o 
   0   5   7        2.58        3.13      0.82 o 
   1   5   7       29.41       26.46      4.65 o 
   2   5   7       67.22       86.63     18.64 o 
   3   5   7       31.61       30.38      9.05 o 
   4   5   7       29.33       32.73      8.11 o 
  -5   6   7        1.47        1.56      4.47 o 
  -4   6   7       33.65       31.12     20.20 o 
  -3   6   7      212.10      186.03    114.01 o 
  -2   6   7        0.80        1.71      6.47 o 
  -1   6   7      353.20      553.45    146.38 o 
   0   6   7      336.99      405.71     68.00 o 
   1   6   7       95.27      120.65     17.90 o 
   2   6   7        6.95        8.67      3.83 o 
   3   6   7        0.98        1.15      2.57 o 
  -4   7   7       65.31       44.26     45.20 o 
  -3   7   7      188.13      128.35     95.07 o 
  -2   7   7       15.66       21.94     18.26 o 
  -1   7   7       12.23       17.31     14.11 o 
   0   7   7      245.90      243.35     51.97 o 
   1   7   7       81.46       95.53     16.42 o 
   2   7   7        4.08        5.60      6.39 o 
   3   7   7      150.20      161.43     32.74 o 
  -4   8   7       24.73       16.68     17.85 o 
  -3   8   7        4.42        9.76     14.57 o 
  -2   8   7       44.13       72.77     35.58 o 
  -1   8   7       56.92       86.45     32.41 o 
   0   8   7       88.74      142.94     44.17 o 
   1   8   7        0.69        0.28      0.76 o 
   2   8   7        2.54        3.69      3.36 o 
  -3   9   7       30.55       39.20     31.74 o 
  -2   9   7       95.05      206.94     77.38 o 
  -1   9   7       19.24       42.51     30.25 o 
   0   9   7       18.06       33.04     36.63 o 
  -1 -10   8       12.02       11.09      8.62 o 
   0 -10   8        6.65        4.00      3.13 o 
   1 -10   8        3.39        3.64      8.14 o 
   2 -10   8        5.32        7.99      4.62 o 
   3 -10   8       32.35       58.08     12.42 o 
  -2  -9   8       20.53       24.52     12.65 o 
  -1  -9   8        2.30        1.15      5.48 o 
   0  -9   8        9.29        4.90      5.70 o 
   1  -9   8        6.57        7.54      2.30 o 
   2  -9   8      125.46      195.20     26.29 o 
   3  -9   8        0.66        0.32      1.37 o 
   4  -9   8       23.98       35.18      9.54 o 
  -3  -8   8       10.93       11.46      6.18 o 
  -2  -8   8      158.44      110.47     27.05 o 
  -1  -8   8      102.44       71.56     18.79 o 
   0  -8   8        9.43       11.55      3.62 o 
   1  -8   8       38.00       50.60      6.96 o 
   2  -8   8        0.64        0.81      1.81 o 
   3  -8   8       42.25       48.81     10.76 o 
   4  -8   8       10.18       13.69      4.65 o 
  -3  -7   8       23.15       25.91      8.97 o 
  -2  -7   8       35.62       29.17     16.38 o 
  -1  -7   8        9.71        3.81      7.15 o 
   0  -7   8      171.13      149.88     56.05 o 
   1  -7   8        0.82        0.74      1.40 o 
   2  -7   8       39.10       48.58      6.93 o 
   3  -7   8      206.06      278.40     47.43 o 
   4  -7   8        1.40        3.20      3.18 o 
   5  -7   8        0.62        0.23      1.00 o 
  -4  -6   8       10.61       15.90     10.73 o 
  -3  -6   8       55.00       52.76     17.33 o 
  -2  -6   8        3.97        4.20      4.17 o 
  -1  -6   8       98.37       77.28     17.94 o 
   0  -6   8       10.07       12.86      3.73 o 
   1  -6   8       77.40      100.52     13.72 o 
   2  -6   8       33.77       37.84      7.28 o 
   3  -6   8      368.15      381.45     76.48 o 
   4  -6   8       67.03       68.55     14.06 o 
   5  -6   8        9.50       14.02      5.27 o 
  -4  -5   8       37.63       43.23     12.24 o 
  -3  -5   8      337.41      293.44     52.27 o 
  -2  -5   8      193.68      145.65     39.60 o 
  -1  -5   8       59.22       46.21     11.22 o 
   0  -5   8      154.54      117.31     38.25 o 
   1  -5   8        2.64        2.45      1.84 o 
   2  -5   8       94.81       91.51     21.59 o 
   3  -5   8        3.55        2.34      1.62 o 
   4  -5   8        4.23        1.61      2.13 o 
   5  -5   8       27.57       39.57     10.06 o 
  -5  -4   8       30.28       31.72     12.20 o 
  -4  -4   8       12.93       14.72      6.27 o 
  -3  -4   8        5.29        3.79      3.73 o 
  -2  -4   8      128.02      105.25     22.45 o 
  -1  -4   8       14.71       17.56      3.04 o 
   0  -4   8      154.73      123.53     32.16 o 
   1  -4   8       32.76       26.65      5.90 o 
   2  -4   8      144.36       90.35     28.09 o 
   3  -4   8       64.01       86.76     26.80 o 
   4  -4   8      113.47      112.45     25.58 o 
   5  -4   8        7.32        4.63      2.61 o 
  -5  -3   8      151.59      153.94     30.86 o 
  -4  -3   8      198.52      208.05     26.36 o 
  -3  -3   8       27.73       24.09      3.54 o 
  -2  -3   8      670.42      712.73    228.79 o 
  -1  -3   8        0.88        1.62      0.87 o 
   0  -3   8      394.39      401.63     85.16 o 
   1  -3   8        0.29        0.05      0.60 o 
   2  -3   8       11.97       10.65      3.24 o 
   3  -3   8      178.78      144.84     29.31 o 
   4  -3   8       76.60       80.07     12.40 o 
   5  -3   8       26.65       23.75     14.56 o 
  -5  -2   8      101.85      103.97     24.74 o 
  -4  -2   8       45.32       40.76      5.27 o 
  -3  -2   8       58.18       64.74      7.96 o 
  -2  -2   8        0.98        0.21      0.69 o 
  -1  -2   8        2.44        2.88      1.46 o 
   0  -2   8      101.22       98.06     21.81 o 
   1  -2   8       98.43       80.54     12.36 o 
   2  -2   8      286.94      291.62     68.21 o 
   3  -2   8       29.60       35.50      9.85 o 
   4  -2   8       83.03       70.04     14.80 o 
   5  -2   8       19.89       17.64      4.76 o 
  -5  -1   8       21.29       17.87      2.67 o 
  -4  -1   8       54.42       57.78      7.14 o 
  -3  -1   8      191.66      183.50     21.04 o 
  -2  -1   8       79.49       83.21     21.52 o 
  -1  -1   8      135.24      204.98     32.57 o 
   0  -1   8        9.97        8.00      2.39 o 
   1  -1   8        1.63        2.10      1.26 o 
   2  -1   8        5.00        3.29      1.84 o 
   3  -1   8       21.07       20.59      4.57 o 
   4  -1   8        1.45        1.42      1.79 o 
   5  -1   8        2.80        2.33      2.46 o 
  -5   0   8      130.09      132.26     16.08 o 
  -4   0   8       36.36       43.52      5.50 o 
  -3   0   8        5.26        2.85      1.22 o 
  -2   0   8      104.61      126.19     16.76 o 
  -1   0   8       79.81       75.54     34.60 o 
   0   0   8     1704.20     1560.60    855.19 o 
   1   0   8       82.07       65.67     21.60 o 
   2   0   8      554.03      502.81     64.40 o 
   3   0   8     1117.58     1110.54    203.20 o 
   4   0   8        4.51        3.05      2.47 o 
   5   0   8        0.69        1.11      2.40 o 
  -5   1   8       84.24       82.42     11.88 o 
  -4   1   8      129.65      132.49     16.57 o 
  -3   1   8      130.23      105.77     13.49 o 
  -2   1   8      140.61      134.82     16.96 o 
  -1   1   8       96.89      123.58     16.45 o 
   0   1   8       70.91       56.64      5.98 o 
   1   1   8       22.87       20.83      3.45 o 
   2   1   8       30.92       29.31      4.81 o 
   3   1   8        0.18        0.34      1.37 o 
   4   1   8        9.61        7.97      5.62 o 
   5   1   8        1.11        0.74      1.31 o 
  -5   2   8      122.69      145.80     21.06 o 
  -4   2   8       21.26       19.92      3.11 o 
  -3   2   8      255.46      245.38     31.35 o 
  -2   2   8        2.82        2.99      0.97 o 
  -1   2   8       46.54        1.10     31.24 o 
   0   2   8        0.54        0.13      0.32 o 
   1   2   8      181.22      140.68     19.32 o 
   2   2   8       54.59       50.77     11.04 o 
   3   2   8       76.87       74.25     10.92 o 
   4   2   8      128.21      103.51     32.84 o 
   5   2   8        0.29        0.22      0.83 o 
  -5   3   8       18.26       22.15      5.64 o 
  -4   3   8       29.51       25.08      3.36 o 
  -3   3   8       73.06       57.47     11.28 o 
  -2   3   8      231.08      325.92     76.84 o 
  -1   3   8      844.50     1510.18    456.76 o 
   0   3   8      124.40       93.88     33.03 o 
   1   3   8      281.51      271.09     40.41 o 
   2   3   8      329.83      292.78     90.38 o 
   3   3   8       27.79       29.32      5.72 o 
   4   3   8        0.02        0.06      0.52 o 
  -5   4   8      333.34      332.41     69.97 o 
  -4   4   8      174.73      151.18     14.86 o 
  -3   4   8       53.63       43.05     24.90 o 
  -2   4   8      523.52      806.94    220.44 o 
  -1   4   8      413.40      729.28    197.23 o 
   0   4   8       26.80       28.43      4.99 o 
   1   4   8       14.78       13.61      2.85 o 
   2   4   8        4.51        4.32      2.18 o 
   3   4   8       44.22       43.53      9.14 o 
   4   4   8        6.52        1.65      3.38 o 
  -5   5   8       78.81       66.10     26.90 o 
  -4   5   8        0.02        0.07      0.92 o 
  -3   5   8       16.19       11.85      6.58 o 
  -2   5   8      140.37      206.50     54.36 o 
  -1   5   8      415.02      715.94    198.69 o 
   0   5   8      800.21     1078.51    163.55 o 
   1   5   8       58.57       68.47      9.90 o 
   2   5   8      115.84      150.24     30.19 o 
   3   5   8       37.78       42.75      7.90 o 
   4   5   8        2.97        2.88      8.27 o 
  -5   6   8       39.78       22.26     12.86 o 
  -4   6   8       51.23       33.16     16.02 o 
  -3   6   8       71.31      102.86     40.20 o 
  -2   6   8       40.69       61.95     25.29 o 
  -1   6   8      157.07      244.58     65.64 o 
   0   6   8        6.03        5.93      1.17 o 
   1   6   8       41.77       55.23     10.73 o 
   2   6   8       78.18       89.62     15.91 o 
   3   6   8        5.31        3.56      4.53 o 
  -4   7   8        3.32        3.11      3.75 o 
  -3   7   8        8.74       21.98     22.20 o 
  -2   7   8        2.16        2.08      9.09 o 
  -1   7   8       37.01       55.26     25.65 o 
   0   7   8      146.87      246.98     71.68 o 
   1   7   8       36.06       45.10      8.22 o 
   2   7   8        3.01        2.40      2.03 o 
  -3   8   8        6.37       14.55     31.65 o 
  -2   8   8        1.73        4.97     13.45 o 
  -1   8   8        3.79        8.83     12.65 o 
   0   8   8       58.24      100.05     37.05 o 
   1   8   8        4.61        0.15      6.24 o 
  -2   9   8      108.10      260.22    140.44 o 
  -1   9   8       26.06       57.14     38.22 o 
   0   9   8       78.63      155.80     57.18 o 
   0 -10   9        2.72        1.24      3.68 o 
   1 -10   9        1.80        1.83      3.50 o 
   2 -10   9       12.33       22.28      4.98 o 
  -2  -9   9        7.11        9.24      6.15 o 
  -1  -9   9       15.78       11.94      8.17 o 
   0  -9   9        2.74        1.47      2.27 o 
   1  -9   9       36.60       20.89     15.25 o 
   2  -9   9       93.03      157.54     19.93 o 
   3  -9   9        6.12       12.15      4.30 o 
  -2  -8   9       33.94       22.43     16.27 o 
  -1  -8   9        3.15        1.82      6.27 o 
   0  -8   9        7.82        2.99      2.62 o 
   1  -8   9        9.60       15.94      6.30 o 
   2  -8   9        2.69        4.32      3.11 o 
   3  -8   9       19.41       24.01      5.90 o 
   4  -8   9        0.25        0.36      1.17 o 
  -3  -7   9       12.03       11.43      6.27 o 
  -2  -7   9       42.52       31.08     10.51 o 
  -1  -7   9        0.66        0.97      2.87 o 
   0  -7   9      388.37      373.86    147.85 o 
   1  -7   9      141.24      178.96     30.49 o 
   2  -7   9      118.79      140.99     24.28 o 
   3  -7   9      238.57      334.04     58.61 o 
   4  -7   9        0.11        0.01      1.74 o 
  -4  -6   9       14.49       14.32      7.64 o 
  -3  -6   9       33.40       27.59      7.82 o 
  -2  -6   9        3.10        1.55      4.95 o 
  -1  -6   9        1.55        1.85      3.26 o 
   0  -6   9       30.64       27.29      7.38 o 
   1  -6   9        2.08        1.41      1.58 o 
   2  -6   9       25.42       20.61      4.64 o 
   3  -6   9       16.15       19.51      4.66 o 
   4  -6   9        1.72        3.33      2.20 o 
   5  -6   9        4.19        7.79      5.12 o 
  -4  -5   9        9.96       13.78      8.88 o 
  -3  -5   9        8.59        9.61      5.70 o 
  -2  -5   9       52.64       34.15     10.12 o 
  -1  -5   9       87.55      106.17      9.00 o 
   0  -5   9      181.19      153.33     39.07 o 
   1  -5   9      221.22      189.31     38.30 o 
   2  -5   9      110.17       85.15     25.19 o 
   3  -5   9      108.55      110.13     23.14 o 
   4  -5   9        1.40        2.65      2.54 o 
   5  -5   9        0.30        1.12      2.73 o 
  -4  -4   9       19.99       21.70      7.95 o 
  -3  -4   9        8.06        7.90      3.90 o 
  -2  -4   9       17.30       15.30      5.92 o 
  -1  -4   9      166.17      185.04     27.77 o 
   0  -4   9       91.34       85.20     17.60 o 
   1  -4   9       44.71       35.96      8.04 o 
   2  -4   9      157.81      134.26     15.84 o 
   3  -4   9       15.75       19.71      4.52 o 
   4  -4   9        1.24        0.87      1.67 o 
   5  -4   9        4.48        5.31      2.99 o 
  -5  -3   9      102.49      108.88     20.17 o 
  -4  -3   9        1.22        0.68      2.65 o 
  -3  -3   9        0.91        0.70      1.56 o 
  -2  -3   9      640.85      671.05    288.94 o 
  -1  -3   9       70.99       71.51      7.00 o 
   0  -3   9      117.59      132.63     18.66 o 
   1  -3   9       11.09       13.18      3.07 o 
   2  -3   9       97.68       96.38     11.43 o 
   3  -3   9       11.72       10.29      4.12 o 
   4  -3   9       11.62       11.53      4.39 o 
   5  -3   9        7.41        6.63      3.56 o 
  -5  -2   9       41.33       42.29     13.94 o 
  -4  -2   9        7.45        8.94      2.60 o 
  -3  -2   9        5.89        7.93      2.22 o 
  -2  -2   9       49.05       52.88     18.14 o 
  -1  -2   9     1291.58     1373.92    497.52 o 
   0  -2   9      138.87      145.32     29.83 o 
   1  -2   9      160.38      143.70     17.47 o 
   2  -2   9      472.57      502.73    135.67 o 
   3  -2   9        1.17        1.53      2.11 o 
   4  -2   9        0.04        0.10      0.92 o 
   5  -2   9       11.58       11.20     15.28 o 
  -5  -1   9       17.48       16.27      2.68 o 
  -4  -1   9       83.69       90.86     15.77 o 
  -3  -1   9       48.27       50.94      8.69 o 
  -2  -1   9      266.84      255.00     85.23 o 
  -1  -1   9        7.05        5.32      1.88 o 
   0  -1   9       57.92       45.52      7.73 o 
   1  -1   9      756.69      753.56    123.04 o 
   2  -1   9        4.53        4.62      2.28 o 
   3  -1   9       73.03       80.34     24.56 o 
   4  -1   9        1.89        1.90      1.84 o 
   5  -1   9        4.81        5.26      3.50 o 
  -5   0   9       26.79       21.85      4.50 o 
  -4   0   9        1.91        0.79      0.98 o 
  -3   0   9        8.53       14.55      3.42 o 
  -2   0   9       63.60       55.18     22.29 o 
  -1   0   9       24.15       25.42      5.26 o 
   0   0   9      672.74      624.63    273.35 o 
   1   0   9        3.06        2.87      1.75 o 
   2   0   9       17.41       14.53      4.57 o 
   3   0   9      559.68      561.48     88.17 o 
   4   0   9        2.02        2.55      2.29 o 
   5   0   9        1.89        2.18      2.48 o 
  -5   1   9       17.82       12.57      2.37 o 
  -4   1   9        1.05        2.13      1.85 o 
  -3   1   9        0.38        1.82      1.08 o 
  -2   1   9       42.38       46.89      7.03 o 
  -1   1   9      126.28      116.43     26.48 o 
   0   1   9      419.32      436.45    139.60 o 
   1   1   9       11.52       11.63      2.58 o 
   2   1   9       60.83       58.40      7.58 o 
   3   1   9       39.48       36.08      6.41 o 
   4   1   9      276.77      270.14     55.84 o 
   5   1   9       11.84        9.21      4.54 o 
  -5   2   9       10.48       10.42      3.32 o 
  -4   2   9       12.26       10.31      2.27 o 
  -3   2   9      427.60      458.84     95.61 o 
  -2   2   9      254.91      306.22     54.18 o 
  -1   2   9      188.76        0.25    129.69 o 
   0   2   9      445.92      452.77     63.12 o 
   1   2   9      204.92      183.58     47.71 o 
   2   2   9       73.66       72.69     10.21 o 
   3   2   9        2.16        1.92      1.88 o 
   4   2   9        0.03        0.10      0.94 o 
  -5   3   9       42.67       37.30      5.86 o 
  -4   3   9        0.30        0.12      0.44 o 
  -3   3   9      139.20      152.12     32.63 o 
  -2   3   9      233.58      336.47    101.99 o 
  -1   3   9      200.68      319.35     80.61 o 
   0   3   9       12.11        9.47      1.50 o 
   1   3   9        6.66        7.17      2.03 o 
   2   3   9       14.32       13.49      3.73 o 
   3   3   9       16.59       15.26      3.81 o 
   4   3   9        3.83        4.24      2.14 o 
  -5   4   9       48.77       35.83     23.06 o 
  -4   4   9      102.12       80.12     14.49 o 
  -3   4   9      117.00      178.77     50.80 o 
  -2   4   9      380.82      584.21    153.78 o 
  -1   4   9     1222.43     2364.09    826.98 o 
   0   4   9       43.05       41.05      7.51 o 
   1   4   9       28.73       24.33      3.17 o 
   2   4   9       40.13       39.66     10.15 o 
   3   4   9        6.82        5.52      2.50 o 
   4   4   9        0.10        0.26      1.33 o 
  -5   5   9       28.16       17.61     15.38 o 
  -4   5   9      100.69       73.08     29.63 o 
  -3   5   9       59.51       95.54     36.12 o 
  -2   5   9        4.17        8.38     17.91 o 
  -1   5   9      134.85      213.94     60.60 o 
   0   5   9       66.80       71.79      6.93 o 
   1   5   9        3.76        4.72      1.99 o 
   2   5   9        0.18        0.00      0.45 o 
   3   5   9        7.13        6.41      3.09 o 
  -4   6   9       12.78       10.85      5.19 o 
  -3   6   9        0.05       -0.60     11.20 o 
  -2   6   9      112.38      166.36     51.99 o 
  -1   6   9       17.76       25.19     17.00 o 
   0   6   9        9.40       16.16     26.26 o 
   1   6   9        2.79        4.03      2.81 o 
   2   6   9       15.35       16.20      4.92 o 
   3   6   9        7.23        5.38      3.83 o 
  -4   7   9       19.99       20.00     14.44 o 
  -3   7   9      188.08      393.97    128.51 o 
  -2   7   9      179.81      357.05    151.71 o 
  -1   7   9       16.88       28.62     35.64 o 
   0   7   9      165.72      279.14     82.97 o 
   2   7   9        2.17        2.13      1.95 o 
  -3   8   9       11.24       21.29     28.13 o 
  -2   8   9        2.48        4.25     14.89 o 
  -1   8   9       58.61       96.94     66.07 o 
   0   8   9       78.50      131.03     47.13 o 
   0 -10  10       38.74       29.98     12.54 o 
   1 -10  10        0.05        0.28      1.33 o 
   2 -10  10       10.09       22.11     13.56 o 
  -1  -9  10       26.90       25.48     19.56 o 
   0  -9  10       10.92       10.42      6.24 o 
   1  -9  10       71.48       79.51     36.79 o 
   2  -9  10        9.53       16.15      4.49 o 
   3  -9  10       20.25       27.04      5.59 o 
  -2  -8  10       55.46       42.79     14.66 o 
  -1  -8  10      100.77       79.00     21.71 o 
   0  -8  10       37.72       24.16     21.06 o 
   1  -8  10       27.66       29.95     11.43 o 
   2  -8  10        0.69        0.72      1.05 o 
   3  -8  10        1.02        1.79      2.09 o 
   4  -8  10        0.01       -0.12      1.25 o 
  -3  -7  10       28.61       20.91      8.40 o 
  -2  -7  10        3.10        2.87      4.22 o 
  -1  -7  10       49.75       42.89     12.72 o 
   0  -7  10      141.26      126.44     47.31 o 
   1  -7  10       43.60       38.20     11.70 o 
   2  -7  10       29.72       27.56      7.73 o 
   3  -7  10      106.61      129.54     25.80 o 
   4  -7  10      100.37      154.25     27.84 o 
  -3  -6  10       21.67       17.27      5.88 o 
  -2  -6  10       61.35       41.37     17.79 o 
   0  -6  10       99.84       88.22     26.96 o 
   1  -6  10        0.48        0.73      1.38 o 
   2  -6  10        0.76        0.78      1.38 o 
   3  -6  10        3.95        2.77      2.42 o 
   4  -6  10       78.29       70.56     20.28 o 
  -4  -5  10       18.30       14.58     10.35 o 
  -3  -5  10       17.88       20.17      7.56 o 
  -2  -5  10      201.19      138.62     29.59 o 
  -1  -5  10       56.83       72.36     12.10 o 
   0  -5  10      121.35      124.04     30.02 o 
   1  -5  10      420.05      427.81    103.36 o 
   2  -5  10        5.30        6.73      2.43 o 
   3  -5  10        0.14        0.30      1.01 o 
   4  -5  10        6.48        4.53      2.79 o 
   5  -5  10       23.69       38.05     10.24 o 
  -4  -4  10        0.30        0.91      2.86 o 
  -3  -4  10       24.53       22.72      6.07 o 
  -2  -4  10        6.90        7.33      0.90 o 
  -1  -4  10      166.95      179.81     31.92 o 
   0  -4  10       27.62       29.19      4.81 o 
   1  -4  10       16.88       17.11      4.40 o 
   2  -4  10        0.02        0.03      0.42 o 
   3  -4  10       26.78       24.66      6.18 o 
   4  -4  10       22.24       24.10      9.68 o 
   5  -4  10        7.64        7.01      3.12 o 
  -5  -3  10       11.22       12.72      7.69 o 
  -4  -3  10      192.21      220.88     41.30 o 
  -3  -3  10      410.54      405.33     58.03 o 
  -2  -3  10       48.96       57.84     24.33 o 
  -1  -3  10      708.18      773.31    167.36 o 
   0  -3  10      556.21      665.71    111.56 o 
   1  -3  10        6.93        8.43      3.07 o 
   2  -3  10       12.61       13.32      3.77 o 
   3  -3  10        7.62        6.55      2.98 o 
   4  -3  10       46.89       54.47     10.11 o 
   5  -3  10       31.38       27.42      6.31 o 
  -5  -2  10       13.84       13.15      6.10 o 
  -4  -2  10       11.44       13.55      2.51 o 
  -3  -2  10       89.29      104.33     13.64 o 
  -2  -2  10        0.13       -0.02      0.41 o 
  -1  -2  10      177.17      150.90     57.93 o 
   0  -2  10       29.41       29.13      9.28 o 
   1  -2  10      215.76      205.72     31.10 o 
   2  -2  10       35.70       38.13      7.78 o 
   3  -2  10        0.14        0.34      1.69 o 
   4  -2  10        8.70        8.92      3.29 o 
   5  -2  10       27.68       26.76     21.66 o 
  -5  -1  10       38.81       37.94      6.40 o 
  -4  -1  10        8.42        6.93      3.03 o 
  -3  -1  10       17.24       21.64      3.89 o 
  -2  -1  10      263.03      270.63    110.40 o 
  -1  -1  10       86.39       86.94     25.54 o 
   0  -1  10       11.89       10.92      4.80 o 
   1  -1  10      253.89      230.52     25.98 o 
   2  -1  10      254.42      256.52     62.71 o 
   3  -1  10       23.65       22.83      5.49 o 
   4  -1  10        7.98        8.47      4.18 o 
   5  -1  10        0.03        0.06      1.28 o 
  -5   0  10        6.63        6.34      2.35 o 
  -4   0  10      300.01      346.23     53.11 o 
  -3   0  10      251.82      281.71     59.69 o 
  -2   0  10      194.76      193.97     59.68 o 
  -1   0  10      289.37      356.84     68.09 o 
   0   0  10      123.82      117.77     26.45 o 
   1   0  10       51.37       45.00      9.60 o 
   2   0  10      128.35      117.61     17.55 o 
   3   0  10      130.40      142.76     46.91 o 
   4   0  10      131.99      135.78     24.86 o 
   5   0  10       15.12       23.40      6.75 o 
  -5   1  10       11.37       10.29      2.38 o 
  -4   1  10      164.06      187.84     34.18 o 
  -3   1  10       30.58       24.74      5.11 o 
  -2   1  10        0.78        0.86      0.82 o 
  -1   1  10      193.33      234.23     31.85 o 
   0   1  10      207.81      210.33     50.53 o 
   1   1  10       83.51       83.64     28.46 o 
   2   1  10        0.20        0.10      0.92 o 
   3   1  10       62.99       62.76     11.48 o 
   4   1  10      102.20       92.93     12.90 o 
  -5   2  10       95.67       86.49     15.19 o 
  -4   2  10        4.84        4.68      1.30 o 
  -3   2  10      165.77      146.86     39.53 o 
  -2   2  10     1282.04     1904.52    415.39 o 
  -1   2  10       17.74        2.33      9.99 o 
   0   2  10       23.02       22.97      5.69 o 
   1   2  10       20.49       21.31      4.10 o 
   2   2  10       62.46       63.11      9.01 o 
   3   2  10        9.50       10.80      3.91 o 
   4   2  10        9.92        7.76      2.89 o 
  -5   3  10       29.71       22.38     12.51 o 
  -4   3  10       98.29       84.83      9.08 o 
  -3   3  10      309.06      231.28     87.51 o 
  -2   3  10       15.49       22.44     13.35 o 
  -1   3  10       12.13       15.50     13.08 o 
   0   3  10        8.40       10.71      1.90 o 
   1   3  10       24.89       21.24      3.11 o 
   2   3  10       77.82       59.73     14.11 o 
   3   3  10       75.79       80.60     15.28 o 
   4   3  10       12.89       13.81      4.56 o 
  -5   4  10        0.58        0.19      1.39 o 
  -4   4  10      343.57      583.11    195.84 o 
  -3   4  10      112.98      204.03     84.26 o 
  -2   4  10        0.79        0.95      8.92 o 
  -1   4  10      899.25     1748.16    575.59 o 
   0   4  10        0.63        0.71      0.80 o 
   1   4  10       47.98       54.59     22.94 o 
   2   4  10       76.08       50.98     13.12 o 
   3   4  10        5.47        5.53      2.48 o 
  -4   5  10      140.58      244.79    104.27 o 
  -3   5  10       22.55       42.83     25.82 o 
  -2   5  10       51.76       75.17     29.81 o 
  -1   5  10       61.88       97.35     35.72 o 
   0   5  10       15.62       19.60     22.21 o 
   1   5  10       13.67       13.11      4.28 o 
   2   5  10        1.80        2.59      1.73 o 
   3   5  10       50.42       54.04      9.47 o 
  -4   6  10      173.08      291.39    127.65 o 
  -3   6  10       65.06      118.92     50.86 o 
  -2   6  10      240.81      370.89    107.15 o 
  -1   6  10       58.94       83.81     52.55 o 
   0   6  10        0.07       -0.28      8.31 o 
   1   6  10        5.30        6.83      8.68 o 
   2   6  10       60.38       83.52     21.53 o 
  -3   7  10        0.07        0.23     11.50 o 
  -2   7  10      111.71      180.85     89.60 o 
  -1   7  10        0.56        0.84     11.57 o 
   0   7  10        0.77        1.43     14.03 o 
  -2   8  10       19.14       55.64     42.04 o 
  -1   8  10        4.88       12.20     18.95 o 
   0   8  10        0.29        1.19      7.96 o 
  -1  -9  11        7.06        4.92      5.58 o 
   0  -9  11       35.42       42.17     18.58 o 
   1  -9  11        0.32        0.04      1.20 o 
   2  -9  11        0.92        0.77      2.52 o 
  -2  -8  11       23.75       20.44      9.89 o 
  -1  -8  11       23.79       18.99     13.23 o 
   0  -8  11        8.87        8.24      5.59 o 
   1  -8  11       13.02       14.32      6.02 o 
   2  -8  11        0.14        0.05      0.76 o 
   3  -8  11       16.41       19.04      7.44 o 
  -3  -7  11       31.47       25.02      7.54 o 
  -2  -7  11        6.37        7.85     10.18 o 
  -1  -7  11        2.18        2.65      4.06 o 
   0  -7  11       36.45       34.84      7.56 o 
   1  -7  11      143.82      137.28     48.93 o 
   2  -7  11       99.98       99.93     24.54 o 
   3  -7  11        0.06        0.76      1.60 o 
   4  -7  11      206.79      326.94    103.35 o 
  -3  -6  11        1.84        1.24      2.85 o 
  -2  -6  11       84.35       63.21     16.94 o 
  -1  -6  11       48.89       63.70      9.62 o 
   0  -6  11       71.66       76.55     15.87 o 
   1  -6  11       10.34        9.29      2.84 o 
   2  -6  11        2.31        1.72      1.65 o 
   3  -6  11       16.13       14.07      5.12 o 
   4  -6  11       39.71       38.77     12.14 o 
  -4  -5  11       29.51       24.10      7.45 o 
  -3  -5  11       95.84       81.44     16.09 o 
  -2  -5  11       89.57       70.64     17.44 o 
  -1  -5  11        2.13        2.24      1.34 o 
   0  -5  11       12.25        8.92      2.26 o 
   1  -5  11        5.79        4.99      1.83 o 
   2  -5  11       45.41       42.62     12.20 o 
   3  -5  11       97.73      102.53     22.04 o 
   4  -5  11       11.90       13.03      4.74 o 
  -4  -4  11      121.34      108.77     21.45 o 
  -3  -4  11       36.37       28.70      7.64 o 
  -2  -4  11        0.12        0.11      0.19 o 
  -1  -4  11      180.46      211.25     38.14 o 
   0  -4  11       51.81       65.09     11.55 o 
   1  -4  11      277.46      332.50     43.80 o 
   2  -4  11       38.74       34.53      9.25 o 
   3  -4  11       81.67       75.57     12.00 o 
   4  -4  11       32.42       37.63     11.70 o 
   5  -4  11       13.92       10.02      3.91 o 
  -4  -3  11      234.06      322.57     79.90 o 
  -3  -3  11       25.57       25.68      3.84 o 
  -2  -3  11       13.00       16.93      6.57 o 
  -1  -3  11      232.58      221.84     59.06 o 
   0  -3  11       89.26      100.44     16.45 o 
   1  -3  11       24.52       23.54      6.02 o 
   2  -3  11      134.33      124.60     14.98 o 
   3  -3  11       11.69       10.48      3.83 o 
   4  -3  11        5.03        7.43      3.57 o 
   5  -3  11        4.57        4.87      2.98 o 
  -5  -2  11        3.08        2.66      3.36 o 
  -4  -2  11       51.46       56.98      7.30 o 
  -3  -2  11        3.17        3.07      1.67 o 
  -2  -2  11        4.80        5.99      2.72 o 
  -1  -2  11        0.01        0.59      0.87 o 
   0  -2  11       27.38       24.29      8.93 o 
   1  -2  11        6.71        6.29      2.46 o 
   2  -2  11      438.06      430.20     70.81 o 
   3  -2  11      181.55      223.86     62.29 o 
   4  -2  11        0.70        0.91      1.31 o 
   5  -2  11       20.43       19.66      4.57 o 
  -5  -1  11      288.03      317.11     54.31 o 
  -4  -1  11      146.70      148.56     20.44 o 
  -3  -1  11      102.24      110.09     25.43 o 
  -2  -1  11      201.19      202.25     74.67 o 
  -1  -1  11        1.57        2.10      1.46 o 
   0  -1  11       24.75       30.71      5.57 o 
   1  -1  11      154.93      148.93     21.53 o 
   2  -1  11       65.90       65.39     14.31 o 
   3  -1  11       10.14       14.19      4.14 o 
   4  -1  11       34.61       36.72      6.59 o 
  -5   0  11        3.98        5.65      1.96 o 
  -4   0  11       22.31       29.83      6.87 o 
  -3   0  11       47.02       55.50     14.29 o 
  -2   0  11       15.88       10.03      5.60 o 
  -1   0  11        4.93        4.39      1.36 o 
   0   0  11        4.71        5.35      2.21 o 
   1   0  11      186.29      174.01     35.56 o 
   2   0  11        1.16        1.06      1.85 o 
   3   0  11        3.06        4.38      2.37 o 
   4   0  11       55.89       62.91     30.46 o 
  -5   1  11      101.50      115.07     19.81 o 
  -4   1  11      588.78      614.11     84.35 o 
  -3   1  11      245.18      252.98     64.49 o 
  -2   1  11       15.61       18.79      6.27 o 
  -1   1  11        3.10        2.01      0.81 o 
   0   1  11        1.07        0.92      0.87 o 
   1   1  11      331.68      337.79    115.82 o 
   2   1  11        2.82        3.13      2.65 o 
   3   1  11        1.14        0.82      2.46 o 
   4   1  11       68.41       61.33     13.19 o 
  -5   2  11      150.26      159.72     21.12 o 
  -4   2  11       42.00       36.81      5.37 o 
  -3   2  11       96.59       89.14     25.42 o 
  -2   2  11        4.19        2.60      1.50 o 
  -1   2  11       13.21        8.81      6.43 o 
   0   2  11      290.52      269.14     66.05 o 
   1   2  11       89.82       86.67     32.82 o 
   2   2  11       76.55       83.59     49.16 o 
   3   2  11       81.58       83.18     16.50 o 
   4   2  11       17.37       13.72      3.91 o 
  -5   3  11       42.08       71.88     25.84 o 
  -4   3  11       51.16       98.35     30.79 o 
  -3   3  11       46.97       26.54     13.37 o 
  -2   3  11       95.28      146.58     41.50 o 
  -1   3  11        0.26        0.54      4.54 o 
   0   3  11       11.82       13.18      1.84 o 
   1   3  11       31.78       21.72      8.10 o 
   2   3  11        5.94        7.35      5.86 o 
   3   3  11       23.34       20.41      5.72 o 
  -4   4  11      162.75      299.05     86.05 o 
  -3   4  11        1.25        2.99      9.24 o 
  -2   4  11       31.16       51.33     36.89 o 
  -1   4  11       38.69       63.96     28.24 o 
   0   4  11      136.35      151.62     21.54 o 
   1   4  11      252.24      223.55     33.99 o 
   2   4  11       45.11       32.58     13.24 o 
   3   4  11       26.43       22.78      4.70 o 
  -4   5  11       51.07       76.77     35.47 o 
  -3   5  11        0.01        0.55     11.89 o 
  -2   5  11        7.83       14.72     15.79 o 
  -1   5  11        4.56        7.27     21.72 o 
   0   5  11      239.96      321.33    107.11 o 
   1   5  11       62.53       62.50      9.75 o 
   2   5  11        1.87        4.27      2.35 o 
  -4   6  11       33.54       52.97     33.85 o 
  -3   6  11       62.69      143.28     61.60 o 
  -2   6  11       10.98       23.56     34.59 o 
  -1   6  11        7.55       12.84     28.94 o 
   0   6  11       26.28       54.55     49.68 o 
   1   6  11        6.77        8.91     10.45 o 
  -3   7  11       17.87       37.30     35.90 o 
  -2   7  11       61.16       99.82     44.02 o 
  -1   7  11      121.31      212.14     73.24 o 
   0   7  11       20.86       32.25     42.59 o 
   0  -9  12       21.97       30.09     14.04 o 
   1  -9  12       56.46       51.96     48.33 o 
   2  -9  12       36.43       44.16     16.16 o 
  -1  -8  12        0.12        0.30      2.15 o 
   0  -8  12        7.85        7.97      5.84 o 
   1  -8  12       16.50       16.99      7.82 o 
   2  -8  12        8.07       13.41      5.28 o 
   3  -8  12       41.69       67.30     15.67 o 
  -2  -7  12        0.02        0.23      2.05 o 
  -1  -7  12        5.43        3.86      4.07 o 
   0  -7  12       42.28       65.82     13.68 o 
   1  -7  12       44.36       41.99     15.83 o 
   2  -7  12        0.02        0.16      1.46 o 
   3  -7  12        0.19        0.52      1.85 o 
  -3  -6  12        0.79        0.56      3.07 o 
  -2  -6  12        0.06        0.65      2.57 o 
  -1  -6  12        1.41        1.71      2.72 o 
   0  -6  12       20.37       19.33      5.95 o 
   1  -6  12      151.65      131.72     47.14 o 
   2  -6  12       17.04       16.31      5.15 o 
   3  -6  12        1.75        2.19      2.09 o 
   4  -6  12       64.67       63.21     26.94 o 
  -3  -5  12        2.01        1.94      3.01 o 
  -2  -5  12        2.37        2.05      3.40 o 
  -1  -5  12      357.12      366.29    153.34 o 
   0  -5  12      120.03      120.25     36.86 o 
   1  -5  12       30.24       37.53      7.54 o 
   2  -5  12       85.13       97.31     26.62 o 
   3  -5  12       15.14       17.31      5.72 o 
   4  -5  12        6.70        7.63      3.65 o 
  -4  -4  12       16.37       12.80      5.62 o 
  -3  -4  12       25.37       23.26     12.52 o 
  -2  -4  12        0.09        0.05      0.13 o 
  -1  -4  12        7.02        7.39      2.06 o 
   0  -4  12      104.73      119.39     22.18 o 
   1  -4  12        3.12        3.75      2.62 o 
   2  -4  12       28.14       23.35      8.30 o 
   3  -4  12        0.11        0.19      1.05 o 
   4  -4  12        2.91        2.79      2.50 o 
  -4  -3  12      111.68      122.26     27.51 o 
  -3  -3  12       55.59       63.41     17.19 o 
  -2  -3  12      136.10      157.66     66.50 o 
  -1  -3  12       20.71       20.96      4.56 o 
   0  -3  12     1029.97     1033.64    306.29 o 
   1  -3  12      780.26      803.83    232.62 o 
   2  -3  12        0.04        0.20      1.14 o 
   3  -3  12       59.41       54.73     10.89 o 
   4  -3  12        9.89       16.82      6.75 o 
  -4  -2  12       29.11       33.10      9.07 o 
  -3  -2  12        4.16        4.17      1.78 o 
  -2  -2  12       31.47       43.03     16.77 o 
  -1  -2  12        0.29        0.50      1.06 o 
   0  -2  12      255.04      233.96    125.15 o 
   1  -2  12        0.03        0.09      0.70 o 
   2  -2  12        3.38        2.18      2.26 o 
   3  -2  12       54.42       57.79     14.04 o 
   4  -2  12       13.28       10.39      3.69 o 
  -4  -1  12       87.87       93.13     23.22 o 
  -3  -1  12       25.32       30.10      7.59 o 
  -2  -1  12        0.50        1.07      2.06 o 
  -1  -1  12       98.17      113.37     17.35 o 
   0  -1  12       27.23       20.11     11.19 o 
   1  -1  12        2.48        3.37      2.25 o 
   2  -1  12       46.27       52.99     10.94 o 
   3  -1  12        2.01        1.56      2.24 o 
   4  -1  12        1.94        0.91      1.72 o 
  -4   0  12       33.96       37.18     12.40 o 
  -3   0  12      345.45      324.15     99.06 o 
  -2   0  12       36.69       30.04     22.52 o 
  -1   0  12      277.32      273.51     88.90 o 
   0   0  12      204.72      183.31     65.70 o 
   1   0  12      119.63       94.85     22.78 o 
   2   0  12       21.84       21.59      6.41 o 
   3   0  12        8.24        8.78      3.31 o 
   4   0  12       14.99       13.43      4.16 o 
  -4   1  12        1.24        1.00      1.10 o 
  -3   1  12        2.35        2.79      1.21 o 
  -2   1  12        0.07        0.53      0.79 o 
  -1   1  12       48.57       40.96     13.97 o 
   0   1  12       28.26       31.56      6.56 o 
   1   1  12      145.04      153.45     22.62 o 
   2   1  12        0.70        0.28      1.31 o 
   3   1  12        0.11        0.52      1.54 o 
   4   1  12       16.58       16.37      9.53 o 
  -4   2  12        4.14        3.85      1.42 o 
  -3   2  12        9.13        7.23      3.57 o 
  -2   2  12       95.54      113.26     24.25 o 
  -1   2  12       24.07       15.91     11.13 o 
   0   2  12        8.10        9.17      2.46 o 
   1   2  12      126.90      106.12     15.36 o 
   2   2  12        5.80        4.68      2.01 o 
   3   2  12        0.47        0.64      1.71 o 
  -4   3  12        1.80        2.57      6.59 o 
  -3   3  12        0.04        0.77      5.29 o 
  -2   3  12       54.98       88.22     30.16 o 
  -1   3  12      246.06      432.62    120.18 o 
   0   3  12      262.47      249.33     43.88 o 
   1   3  12       15.39       17.24      4.21 o 
   2   3  12        1.44        3.17      1.75 o 
   3   3  12        4.75        1.58      3.75 o 
  -4   4  12       31.00       63.91     27.72 o 
  -3   4  12      190.13      391.12    120.43 o 
  -2   4  12      151.64      231.84     67.96 o 
  -1   4  12        1.37        4.60     10.32 o 
   0   4  12      198.93      285.52     45.32 o 
   1   4  12        2.55        3.56      1.48 o 
   2   4  12        0.02        0.10      0.70 o 
   3   4  12       16.94       14.71      4.22 o 
  -4   5  12       74.81      146.39     53.58 o 
  -3   5  12      147.25      297.31    103.94 o 
  -2   5  12       25.21       45.75     27.85 o 
  -1   5  12        4.49        6.47     22.46 o 
   0   5  12      146.04      248.03    110.39 o 
   1   5  12        0.49        0.17      2.60 o 
   2   5  12       18.47       27.27     16.26 o 
  -3   6  12       91.45      183.07     78.38 o 
  -2   6  12       50.21      104.00     76.22 o 
  -1   6  12       38.51       62.33     57.34 o 
   0   6  12        9.23       14.37     32.52 o 
  -2   7  12        4.13        8.58     16.81 o 
  -1   7  12      128.04      224.86     81.61 o 
  -1  -8  13       39.31       20.95      6.93 o 
   0  -8  13       16.49       24.66     12.09 o 
   1  -8  13        8.19        9.61      6.05 o 
   2  -8  13        2.89        4.68      3.38 o 
  -2  -7  13       29.65       24.73     12.07 o 
  -1  -7  13       38.26       21.35     10.56 o 
   0  -7  13       75.08      112.10     33.20 o 
   1  -7  13      105.06       98.37     47.28 o 
   2  -7  13       18.20       19.25      7.38 o 
   3  -7  13        1.99        2.46      2.82 o 
  -3  -6  13        5.21        3.33      4.76 o 
  -2  -6  13       69.62       60.12     18.03 o 
  -1  -6  13        0.85        0.52      2.86 o 
   0  -6  13       12.29       10.93      3.26 o 
   1  -6  13       64.11       71.12     22.10 o 
   2  -6  13        3.69        2.25      1.58 o 
   3  -6  13        1.14        0.59      1.59 o 
  -3  -5  13       22.52       26.43     13.91 o 
  -2  -5  13        2.11        0.93      4.76 o 
  -1  -5  13       45.61       46.12     16.93 o 
   0  -5  13      141.93      132.75     53.92 o 
   1  -5  13       26.92       22.02     10.30 o 
   2  -5  13        2.02        1.91      1.69 o 
   3  -5  13        4.47        5.29      3.33 o 
   4  -5  13        8.95       10.68      4.03 o 
  -3  -4  13       85.18       87.16     48.29 o 
  -2  -4  13       47.22       51.66     11.31 o 
  -1  -4  13      265.83      267.55     71.50 o 
   0  -4  13      218.61      209.60     67.96 o 
   1  -4  13       59.42       50.34     15.24 o 
   2  -4  13        0.53        0.91      1.51 o 
   3  -4  13        1.07        1.35      2.74 o 
   4  -4  13       35.19       41.25      7.45 o 
  -4  -3  13       13.08       11.99      6.50 o 
  -3  -3  13      140.75      123.29     20.54 o 
  -2  -3  13       81.75       85.82     42.69 o 
  -1  -3  13       11.26       10.86      2.56 o 
   0  -3  13       85.95       77.95     22.31 o 
   1  -3  13       22.75       22.40      5.33 o 
   2  -3  13        5.76        7.28      2.90 o 
   3  -3  13        1.37        3.07      3.00 o 
   4  -3  13        0.47        0.19      1.26 o 
  -4  -2  13        8.80        7.85      4.27 o 
  -3  -2  13       72.61       75.23     24.53 o 
  -2  -2  13       34.71       36.69     22.21 o 
  -1  -2  13        7.19       11.52      3.03 o 
   0  -2  13       38.43       41.94      7.18 o 
   1  -2  13        1.86        1.38      1.58 o 
   2  -2  13       12.65       12.13      3.86 o 
   3  -2  13        0.17        0.16      0.93 o 
   4  -2  13        2.91        1.74      1.52 o 
  -4  -1  13      236.05      210.97     90.11 o 
  -3  -1  13       31.85       38.21     10.37 o 
  -2  -1  13      180.47      152.92    122.92 o 
  -1  -1  13      330.80      315.62    108.54 o 
   0  -1  13       44.96       43.66     20.03 o 
   1  -1  13        8.72        8.30      2.49 o 
   2  -1  13       11.22       10.86      3.19 o 
   3  -1  13       18.46       23.11      7.80 o 
   4  -1  13       64.41       73.77     15.81 o 
  -4   0  13       12.71       11.55      3.17 o 
  -3   0  13       65.30       64.99     22.75 o 
  -2   0  13       26.48       28.49     15.50 o 
  -1   0  13        2.73        2.03      1.85 o 
   0   0  13       24.51       29.73     10.50 o 
   1   0  13       17.38       16.65      7.21 o 
   2   0  13       43.69       43.08      9.92 o 
   3   0  13        0.02        0.00      0.87 o 
   4   0  13        1.27        0.59      1.57 o 
  -4   1  13       57.71       59.36     16.72 o 
  -3   1  13      204.90      171.97     68.81 o 
  -2   1  13       25.15       29.83     11.61 o 
  -1   1  13       55.09       48.60     15.14 o 
   0   1  13       98.76       68.74     28.71 o 
   1   1  13       12.56       13.29      4.88 o 
   2   1  13      142.11      132.66     36.36 o 
   3   1  13       27.72       33.02      7.63 o 
  -4   2  13      143.50      260.56     69.87 o 
  -3   2  13      152.78      300.84    104.53 o 
  -2   2  13      155.47      185.90     56.73 o 
  -1   2  13      183.03      156.41     58.65 o 
   0   2  13        9.91        6.90      1.91 o 
   1   2  13        6.35        3.65      1.66 o 
   2   2  13        5.65        5.86      2.24 o 
   3   2  13        1.76        1.55      1.83 o 
  -4   3  13       62.45      114.41     54.07 o 
  -3   3  13       26.93       63.02     28.83 o 
  -2   3  13        1.36        4.73      9.38 o 
  -1   3  13       31.10       60.59     27.93 o 
   0   3  13       11.37       13.72      2.46 o 
   1   3  13        9.17       11.11      2.56 o 
   2   3  13        1.53        0.80      1.32 o 
   3   3  13        3.72        3.97      2.40 o 
  -4   4  13       47.72       79.02     51.00 o 
  -3   4  13      229.08      536.39    172.24 o 
  -2   4  13       37.75       57.24     28.36 o 
  -1   4  13       20.41       46.52     26.20 o 
   0   4  13       40.33       53.44     22.89 o 
   1   4  13       35.66       30.41     10.00 o 
   2   4  13       23.32       19.71      7.29 o 
  -3   5  13      108.41      261.81    101.66 o 
  -2   5  13        9.26       19.84     21.85 o 
  -1   5  13        2.53        8.78     26.72 o 
   0   5  13      170.21      338.11    108.12 o 
   1   5  13        2.51        1.83      5.39 o 
  -2   6  13       59.12      117.23     89.90 o 
  -1   6  13       68.75      133.56     85.37 o 
   0   6  13       25.33       61.99     35.84 o 
   0  -8  14        4.43        7.95      8.38 o 
   1  -8  14        0.39        0.25      2.22 o 
  -1  -7  14        2.46        1.23      2.24 o 
   0  -7  14        3.69        5.31      7.81 o 
   1  -7  14        1.69        1.51      2.05 o 
   2  -7  14       26.23       24.66     12.79 o 
  -2  -6  14       52.27       46.67     24.56 o 
  -1  -6  14      210.15      118.07     30.19 o 
   0  -6  14        0.14        0.35      1.05 o 
   1  -6  14        7.11        9.28      4.15 o 
   2  -6  14       37.28       37.21     10.60 o 
   3  -6  14       12.27       14.61      5.64 o 
  -3  -5  14       21.64       22.13     12.86 o 
  -2  -5  14       46.06       42.11     19.87 o 
  -1  -5  14        1.43        1.35      0.79 o 
   0  -5  14       72.39       53.49     29.52 o 
   1  -5  14        1.25        0.82      0.91 o 
   2  -5  14       20.14       23.99      7.03 o 
   3  -5  14       33.49       45.97     13.91 o 
  -3  -4  14       23.59       29.27     15.99 o 
  -2  -4  14       11.66        8.35      4.37 o 
  -1  -4  14        0.01        0.02      0.43 o 
   0  -4  14       34.12       37.51     12.74 o 
   1  -4  14        8.13        8.83      3.59 o 
   2  -4  14       17.45       17.66      4.93 o 
   3  -4  14        4.87        5.74      2.88 o 
  -3  -3  14      159.89      138.02     22.65 o 
  -2  -3  14        5.06        4.65      2.45 o 
  -1  -3  14       15.12       19.07      3.81 o 
   0  -3  14       47.40       57.46     10.55 o 
   1  -3  14       78.55       83.16     19.34 o 
   2  -3  14       24.73       29.14      7.93 o 
   3  -3  14        9.95       14.56      4.38 o 
  -4  -2  14        0.15        0.04      0.74 o 
  -3  -2  14      205.33      216.05     87.45 o 
  -2  -2  14        0.57        0.10      0.61 o 
  -1  -2  14        0.08        0.09      0.59 o 
   0  -2  14       45.15       44.05     12.95 o 
   1  -2  14      124.54      120.36     29.67 o 
   2  -2  14       53.48       63.02     15.80 o 
   3  -2  14       15.43       19.14      4.70 o 
  -4  -1  14      137.22      122.26     60.34 o 
  -3  -1  14       10.00        9.70      3.39 o 
  -2  -1  14        0.01        0.18      0.75 o 
  -1  -1  14       42.20       33.09     13.94 o 
   0  -1  14        4.73        5.44      3.37 o 
   1  -1  14       23.31       26.87      6.16 o 
   2  -1  14        0.57        1.50      1.60 o 
   3  -1  14        4.29        3.13      2.64 o 
  -4   0  14       95.62      102.74     22.85 o 
  -3   0  14       13.84       13.08      5.71 o 
  -2   0  14       57.26       78.63     27.62 o 
  -1   0  14        0.28        0.02      0.48 o 
   0   0  14      142.72      130.44     58.79 o 
   1   0  14       50.24       51.15     24.05 o 
   2   0  14      104.61      102.90     14.06 o 
   3   0  14        3.50        2.61      2.35 o 
  -4   1  14      188.95      379.85    100.34 o 
  -3   1  14       90.30       73.20     33.11 o 
  -2   1  14        5.85        6.23      2.07 o 
  -1   1  14       16.66        9.66      5.95 o 
   0   1  14        1.72        0.56      2.23 o 
   1   1  14        0.02        1.02      1.37 o 
   2   1  14       40.58       32.96      5.80 o 
   3   1  14        2.52        4.64      2.68 o 
  -4   2  14       38.20       84.22     42.68 o 
  -3   2  14        3.31        6.90     14.96 o 
  -2   2  14        0.02       -0.06      4.14 o 
  -1   2  14        2.69        2.52      1.19 o 
   0   2  14       10.99       10.25      4.93 o 
   1   2  14       13.82       10.69      6.56 o 
   2   2  14       27.68       29.96      8.47 o 
   3   2  14       11.99       15.70      5.45 o 
  -3   3  14        2.62        5.49     21.26 o 
  -2   3  14        3.06        8.02     11.47 o 
  -1   3  14       12.18       20.60     18.09 o 
   0   3  14       21.47       30.53     14.50 o 
   1   3  14       53.92       60.68     18.16 o 
   2   3  14       27.71       21.62     13.45 o 
  -3   4  14      116.50      273.61     98.59 o 
  -2   4  14       25.20       49.38     28.82 o 
  -1   4  14        0.06        0.16      4.32 o 
   0   4  14        0.28        0.16      3.35 o 
   1   4  14       95.66      120.15     54.84 o 
  -2   5  14       95.66      183.00     73.62 o 
  -1   5  14      167.58      339.33    110.42 o 
   0   5  14        0.48        1.52      9.90 o 
   0  -7  15       21.33       19.31     14.39 o 
   1  -7  15       28.30       40.40     20.09 o 
  -1  -6  15        2.28        1.89      3.86 o 
   0  -6  15       13.45       10.62      4.48 o 
   1  -6  15       15.35       20.53      8.77 o 
   2  -6  15       46.74       57.68     19.01 o 
  -2  -5  15        0.08        0.10      2.27 o 
  -1  -5  15        3.21        0.52      2.70 o 
   0  -5  15       91.57       93.20     35.55 o 
   1  -5  15        0.89        0.57      0.75 o 
   2  -5  15        0.91        0.88      1.45 o 
   3  -5  15       11.15       15.49      5.10 o 
  -2  -4  15        6.07        0.30      1.97 o 
  -1  -4  15        2.97        2.91      1.52 o 
   0  -4  15       65.15       64.53     29.20 o 
   1  -4  15      101.22       91.69     38.49 o 
   2  -4  15       56.75       74.85     23.94 o 
   3  -4  15       32.72       30.35     20.31 o 
  -3  -3  15       20.88       18.64      5.86 o 
  -2  -3  15       55.42       46.61     40.73 o 
  -1  -3  15       30.25       30.40      6.76 o 
   0  -3  15        4.14        5.19      2.67 o 
   1  -3  15      122.17      135.60     29.54 o 
   2  -3  15        1.15        1.06      2.29 o 
   3  -3  15       19.08       21.17      8.41 o 
  -3  -2  15       22.46       25.60     12.53 o 
  -2  -2  15        1.31        1.57      1.96 o 
  -1  -2  15       70.76       81.45     29.72 o 
   0  -2  15        0.86        1.39      1.64 o 
   1  -2  15       82.16       90.10     21.61 o 
   2  -2  15       12.53       15.02      5.60 o 
   3  -2  15        0.21        0.13      0.93 o 
  -3  -1  15        2.78        3.72      2.10 o 
  -2  -1  15       56.15       69.66     27.98 o 
  -1  -1  15      105.65      145.37     19.59 o 
   0  -1  15      107.75      114.39     64.44 o 
   1  -1  15       16.68       15.78      4.24 o 
   2  -1  15        0.71        0.76      1.68 o 
   3  -1  15        5.18        1.27      2.43 o 
  -3   0  15       26.69       23.31     11.58 o 
  -2   0  15       28.06       17.35     20.99 o 
  -1   0  15        1.39        1.31      1.66 o 
   0   0  15       26.78       30.64     18.57 o 
   1   0  15       27.19       29.78     10.00 o 
   2   0  15       72.85       94.09     18.71 o 
   3   0  15       16.91       21.61      7.81 o 
  -3   1  15        0.91        0.31      6.83 o 
  -2   1  15       80.73       56.82     30.03 o 
  -1   1  15       30.14       26.25     14.30 o 
   0   1  15        4.51        3.45      1.34 o 
   1   1  15       16.90       21.86      7.07 o 
   2   1  15       15.76       15.42      3.85 o 
  -3   2  15       33.62       62.64     38.65 o 
  -2   2  15       19.86       26.30     26.88 o 
  -1   2  15       38.86       81.48     32.72 o 
   0   2  15      109.40       81.91     29.26 o 
   1   2  15       49.29       35.33     26.50 o 
   2   2  15       25.63       20.96      4.56 o 
  -3   3  15        3.49        4.97     23.79 o 
  -2   3  15       36.30       82.36     33.60 o 
  -1   3  15       65.89      139.17     76.12 o 
   0   3  15       63.11       87.23     39.87 o 
   1   3  15        7.74       18.19     13.64 o 
  -2   4  15      155.91      308.89    135.96 o 
  -1   4  15        0.04        0.80      7.49 o 
   0   4  15        1.55        1.89      7.05 o 
   0  -6  16        5.30        3.87      2.97 o 
   1  -6  16        0.08        0.29      0.86 o 
  -1  -5  16       36.30       42.91     15.93 o 
   0  -5  16      121.39      105.28     49.88 o 
   1  -5  16       33.80       27.26     37.27 o 
   2  -5  16        0.54        0.21      1.12 o 
  -2  -4  16       15.30       14.77     10.83 o 
  -1  -4  16        4.00        5.57      2.27 o 
   0  -4  16        0.33        0.35      1.36 o 
   1  -4  16        0.00       -0.12      0.98 o 
   2  -4  16       13.58       14.61      4.93 o 
  -2  -3  16      217.10      230.53     87.92 o 
  -1  -3  16       61.98       75.38     23.97 o 
   0  -3  16        0.17        0.13      0.64 o 
   1  -3  16       66.74       82.51     19.09 o 
   2  -3  16        3.86        2.94      2.64 o 
  -2  -2  16      114.43      152.63     65.14 o 
  -1  -2  16        5.57        9.87      3.71 o 
   0  -2  16        0.01       -0.01      0.48 o 
   1  -2  16       42.36       41.23     12.59 o 
   2  -2  16        0.64        0.89      1.25 o 
  -3  -1  16       14.23       17.36      6.87 o 
  -2  -1  16        2.53        2.54      3.41 o 
  -1  -1  16        7.12        7.39      2.41 o 
   0  -1  16       45.06       41.80     30.07 o 
   1  -1  16       16.51       22.84      5.41 o 
   2  -1  16       17.47       20.40      4.88 o 
  -3   0  16      102.74      294.65     83.95 o 
  -2   0  16       67.02       99.46     28.70 o 
  -1   0  16       23.81       21.13     10.71 o 
   0   0  16       19.01       22.59      6.95 o 
   1   0  16        3.18        2.86      2.08 o 
   2   0  16       12.01       16.34      7.51 o 
  -2   1  16       90.60      178.38     69.13 o 
  -1   1  16       46.64      100.92     52.01 o 
   0   1  16       11.40       14.27      4.86 o 
   1   1  16        0.17        0.12      0.48 o 
   2   1  16       10.19       11.58      4.62 o 
  -2   2  16       58.65      114.88     38.38 o 
  -1   2  16        0.74        3.58      9.66 o 
   0   2  16        7.59       14.57     10.11 o 
  -2   3  16        3.15        7.81     13.05 o 
  -1   3  16        2.75        5.68     12.83 o 
   0   3  16        0.27        1.36      6.30 o 
  -1  -4  17        1.06        0.69      1.60 o 
   0  -4  17        0.84        1.63      1.70 o 
   1  -4  17       15.88       22.53      7.28 o 
  -1  -3  17        0.55        0.34      0.67 o 
   0  -3  17        4.37        5.52      2.96 o 
   1  -3  17       65.69       89.35     26.21 o 
  -2  -2  17       62.34       49.89     52.03 o 
  -1  -2  17       10.67        3.68      3.55 o 
   0  -2  17       45.83       53.55     21.86 o 
   1  -2  17       17.15       22.30      8.07 o 
  -2  -1  17       13.59        8.07     10.98 o 
  -1  -1  17        9.57        8.43      7.21 o 
   0  -1  17        0.78        0.62      0.80 o 
   1  -1  17        2.94        3.07      1.55 o 
  -2   0  17        1.88        3.81     11.63 o 
  -1   0  17        4.23        0.08      1.65 o 
   0   0  17        5.82        6.32      2.81 o 
   1   0  17       16.27       15.16      4.92 o 
  -1   1  17       21.23       52.17     25.27 o 
   0   1  17        2.61        7.99      7.17 o 
                                                 
